# Supplementary material for: RGS14 binds to GNAI3 and regulates the proliferation and apoptosis of human spermatogonial stem cells by affecting PLPP2 expression and MAPK signaling
Source: Front Cell Dev Biol. 2025 Apr 25;13:1593595. doi: 10.3389/fcell.2025.1593595 (PMC12061929; doi:10.3389/fcell.2025.1593595)
Supplement: Supplementary file 2 [file Supplementaryfile2.csv]

Name	baseMean_NC	baseMean_siRNA	foldChange(siRNA/NC)(siRNA/NC)	log2FoldChange	pval	padj
FTH1	1761.912506	541.714774	0.307458385	-1.701536941	2.22E-19	3.44E-15
MVD	1248.320189	497.796159	0.398772818	-1.326361023	6.36E-15	4.93E-11
HSPB1	600.3230002	241.9744118	0.403073698	-1.310884449	2.21E-11	1.14E-07
MXRA8	699.8258433	303.4847676	0.43365756	-1.205371834	1.57E-10	6.08E-07
SCARF2	382.2063015	149.2516586	0.390500256	-1.3566046	7.47E-10	2.32E-06
ZBTB38	13098.70489	23741.96587	1.812543001	0.858015222	1.71E-09	4.42E-06
SZRD1	2643.373386	1394.092129	0.527391301	-0.92305432	2.02E-09	4.47E-06
RAC3	234.5495179	79.73647753	0.339955836	-1.556580757	3.09E-09	5.98E-06
CCDC12	382.8748931	158.2142476	0.413227011	-1.274993535	3.88E-09	6.69E-06
FKBP10	7510.494433	4147.922247	0.552283513	-0.856519036	5.36E-09	8.32E-06
SCRIB	721.222063	342.9012026	0.475444693	-1.072650567	6.08E-09	8.58E-06
CRIP2	212.4566311	70.38126793	0.331273576	-1.593904963	6.95E-09	8.99E-06
PIN1	704.3643552	338.9150368	0.481164378	-1.055398256	1.07E-08	1.23E-05
TNFRSF12A	1437.169391	644.2503447	0.448277252	-1.157536805	1.11E-08	1.23E-05
SSBP4	301.1152643	117.9692467	0.391774382	-1.35190503	1.26E-08	1.31E-05
SHMT2	3257.214962	1798.202743	0.552067568	-0.857083244	1.50E-08	1.45E-05
PTMS	3064.2011	1378.823617	0.449978175	-1.152073067	4.12E-08	3.76E-05
FTL	7734.466335	3569.85038	0.461550962	-1.115438142	1.00E-07	8.63E-05
IGSF8	370.5480435	151.9899482	0.410176092	-1.285684693	1.21E-07	9.64E-05
HSPG2	1987.180853	1114.433456	0.560811289	-0.834412704	1.28E-07	9.64E-05
FSTL3	801.2272737	355.0322226	0.443110506	-1.174261562	1.31E-07	9.64E-05
RCN3	2344.085285	1179.854159	0.503332437	-0.990416521	1.41E-07	9.95E-05
NUCB1	2111.213613	1180.467654	0.55914174	-0.838714047	2.03E-07	0.000136706
HNRNPH3	3697.310661	6190.704654	1.67438044	0.743627364	3.48E-07	0.000224869
HLTF	2146.410416	3612.789979	1.683177622	0.751187429	4.64E-07	0.000284142
PBX1	880.9632805	1535.792319	1.743310253	0.801829345	4.76E-07	0.000284142
SPATC1L	247.8830819	101.948765	0.411277624	-1.281815511	4.96E-07	0.000284627
RPL27	5999.490231	3594.974256	0.599213286	-0.738858482	5.14E-07	0.000284627
BCL2L12	326.4605164	110.5670856	0.338684404	-1.561986539	6.11E-07	0.000326986
OAF	1558.164161	890.7760655	0.571683067	-0.806712537	6.61E-07	0.000341803
DHCR7	3203.339724	1897.036457	0.592205829	-0.755829404	6.95E-07	0.00034813
VPS4A	1018.15736	565.4341101	0.555350413	-0.84852973	7.34E-07	0.000355567
PCSK9	681.8108506	280.9173804	0.412016588	-1.279225672	7.56E-07	0.000355567
VEGFB	474.6213008	238.8059808	0.503150576	-0.990937881	8.29E-07	0.000358393
EIF4EBP1	1265.390984	718.6827657	0.567953126	-0.816156227	8.44E-07	0.000358393
OGFOD3	431.5366612	213.914587	0.49570432	-1.012448264	8.45E-07	0.000358393
NR1H2	950.119167	472.205397	0.49699597	-1.008693942	8.54E-07	0.000358393
RSRP1	1601.349586	937.2353115	0.585278392	-0.772805078	1.02E-06	0.000413125
ZNF787	220.5116331	71.13981943	0.322612546	-1.63212555	1.04E-06	0.000413125
RPS11	9442.953992	5093.090815	0.539353556	-0.890696799	1.17E-06	0.000454421
KIAA1549L	3599.210094	5862.741222	1.628896638	0.70389506	1.23E-06	0.000465374
MAF1	827.395515	456.0665487	0.551207422	-0.859332781	1.31E-06	0.000482862
CDT1	707.6409692	383.8830925	0.542482854	-0.882350555	1.42E-06	0.00051332
SLC25A6	2888.349879	1737.951095	0.601710723	-0.732858027	1.46E-06	0.000513433
NAGLU	183.3192835	71.83918765	0.391880146	-1.351515611	1.56E-06	0.000530625
MXD3	103.0422944	26.97866722	0.261821297	-1.933345639	1.57E-06	0.000530625
VCAN	8211.934387	13194.04684	1.606691703	0.684093127	1.68E-06	0.000553964
METTL26	252.1077197	111.137256	0.440832419	-1.18169777	1.74E-06	0.000562109
GPC1	544.1370191	286.3831284	0.526307012	-0.92602348	1.87E-06	0.000582026
SLC38A10	1017.2642	577.3067346	0.567509143	-0.817284458	1.88E-06	0.000582026
MEX3D	490.9163173	251.2812693	0.511861718	-0.966173985	2.01E-06	0.000612372
DVL2	668.7962749	365.5386043	0.546561962	-0.871543036	2.41E-06	0.000719705
LMF2	902.4411519	511.2667321	0.566537476	-0.819756703	2.47E-06	0.000723342
REPIN1	771.5004466	432.6439058	0.560782444	-0.834486911	2.98E-06	0.00084057
WDR31	137.94561	290.9936207	2.109480836	1.076887981	3.01E-06	0.00084057
CHTF18	615.8192761	268.0494713	0.435272947	-1.200007737	3.03E-06	0.00084057
EML2	425.6724467	219.0627561	0.514627521	-0.958399483	3.74E-06	0.001002981
PEX16	139.7982747	50.36378922	0.360260449	-1.47288782	3.75E-06	0.001002981
IFITM1	486.9519773	258.1941058	0.530224987	-0.915323436	3.96E-06	0.001042866
ADRM1	331.7275978	162.0712156	0.488567176	-1.033371154	4.11E-06	0.001057208
EMC10	256.6028486	118.6794462	0.46250245	-1.112467087	4.20E-06	0.001057208
KIAA0586	853.17077	1426.371379	1.671847453	0.741443215	4.22E-06	0.001057208
EML3	517.3792983	277.0979333	0.535579862	-0.900826379	4.37E-06	0.001076607
SLC25A22	432.6735245	225.2762243	0.520660987	-0.941583785	4.67E-06	0.001131431
DRAP1	1521.380105	907.7918319	0.596689696	-0.744947232	5.07E-06	0.001210775
B3GAT3	377.7226531	191.6106226	0.50727861	-0.979149765	5.22E-06	0.001222131
TK1	1383.772618	826.5007305	0.597280738	-0.743518898	5.28E-06	0.001222131
PHGDH	2626.593503	1461.880163	0.556568864	-0.845367891	5.40E-06	0.001233509
TMEM222	458.4793945	242.2703282	0.52842141	-0.920239173	5.79E-06	0.001302869
TIMM8B	349.7374763	161.2643121	0.461101034	-1.116845193	5.98E-06	0.001325697
TSC22D4	402.3406232	203.3273596	0.505361248	-0.984613054	6.34E-06	0.001385521
PLD3	1833.505457	1114.379299	0.607786192	-0.718364196	6.43E-06	0.001386466
FLAD1	634.1290086	355.3498015	0.560374619	-0.835536482	6.64E-06	0.001387175
PYCR2	303.8330138	148.9665734	0.490290938	-1.028289998	6.72E-06	0.001387175
PTPN12	4407.864621	6973.125855	1.581973689	0.661725605	6.79E-06	0.001387175
BCL2L2	671.2307653	381.3765089	0.568174954	-0.815592859	6.88E-06	0.001387175
ANLN	7161.306915	11639.51394	1.625333767	0.70073601	7.01E-06	0.001387175
POMGNT1	1516.282729	918.5674403	0.605802218	-0.723081234	7.05E-06	0.001387175
NOTCH3	625.0047749	333.6268387	0.533798864	-0.90563186	7.09E-06	0.001387175
LAMA5	318.6926004	152.2158501	0.477625931	-1.066046929	7.15E-06	0.001387175
MEA1	1116.214545	602.924963	0.540151502	-0.888563982	7.29E-06	0.001396734
PLOD3	8183.033089	5061.890803	0.61858369	-0.6929593	7.70E-06	0.001456908
SNAI2	2714.010695	4694.065347	1.729567741	0.79041152	8.23E-06	0.00153853
DDAH2	273.9836916	112.7510631	0.411524724	-1.280948985	8.39E-06	0.001539238
CENPC	1201.402645	1939.483624	1.614349387	0.690952849	8.43E-06	0.001539238
FCGRT	118.0396837	42.14389328	0.357031567	-1.485876458	8.73E-06	0.001575659
TOMM40	935.2442729	549.8546011	0.587926189	-0.766293051	9.23E-06	0.001628027
MAPK12	371.8660923	190.2710694	0.511665552	-0.966726988	9.23E-06	0.001628027
YDJC	166.9375011	68.35317778	0.409453702	-1.288227764	9.49E-06	0.001655388
SH2B1	734.8197517	420.8946752	0.572786284	-0.803931148	9.80E-06	0.001690566
ACAP3	342.0716338	176.0852696	0.51476139	-0.958024248	1.00E-05	0.001710005
CREB3	692.2339987	398.3597816	0.57546983	-0.7971878	1.03E-05	0.001734261
SLC39A7	4354.448643	2771.325155	0.636435375	-0.651914068	1.07E-05	0.001785669
DDX52	1245.360023	2001.720814	1.607343079	0.684677898	1.09E-05	0.001801706
LYPLA2	559.5669507	280.5030974	0.501286034	-0.996294055	1.11E-05	0.001811072
ACSF2	246.4986888	118.1792902	0.47943172	-1.060602733	1.16E-05	0.001876589
RPAP2	862.6344137	1405.299432	1.629078796	0.704056387	1.18E-05	0.001893558
DNAL4	162.894049	68.0197405	0.417570445	-1.259908491	1.25E-05	0.00197266
ADM2	130.4175701	49.50853358	0.379615519	-1.397389122	1.26E-05	0.001976846
SPEG	245.4052085	116.3446084	0.474091846	-1.076761514	1.36E-05	0.002112817
DDR1	358.4304549	186.2849036	0.519723983	-0.94418246	1.38E-05	0.002112817
HIP1R	394.9937689	209.7992234	0.531145653	-0.912820557	1.41E-05	0.002141995
JUNB	429.5194057	224.6252082	0.522968707	-0.935203473	1.42E-05	0.002141995
ABHD17A	376.3101846	180.3673518	0.479304997	-1.060984114	1.44E-05	0.002141995
NFATC4	289.2962424	143.3341068	0.495457893	-1.01316564	1.46E-05	0.0021543
CYB561	332.738139	172.24416	0.517656799	-0.949932171	1.53E-05	0.002236494
KLF16	232.5986066	96.83811679	0.416331457	-1.264195526	1.58E-05	0.00228139
NDUFS8	432.0597965	234.5614194	0.542891103	-0.881265254	1.61E-05	0.00228139
NPDC1	274.0781113	136.6204826	0.498472797	-1.004413321	1.61E-05	0.00228139
TRIM5	630.683977	1039.03902	1.647479654	0.720260649	1.63E-05	0.00228139
ITM2C	333.6899897	173.9979962	0.521436068	-0.939437717	1.64E-05	0.00228139
ERF	638.2196706	352.2347497	0.551902058	-0.857515829	1.68E-05	0.00228139
POLR2J	337.1082332	174.9124351	0.518861356	-0.946579004	1.69E-05	0.00228139
RPS25	5037.909264	3162.067705	0.627654755	-0.67195688	1.69E-05	0.00228139
OGFR	991.2375878	555.1103055	0.560017409	-0.836456419	1.69E-05	0.00228139
COPE	332.9703614	172.8251617	0.519040677	-0.946080489	1.72E-05	0.002299343
SGO2	846.2960142	1367.045	1.615327235	0.691826457	1.74E-05	0.002304226
ATF4	5220.664604	3373.79251	0.646238126	-0.629862227	1.80E-05	0.002362511
GIT2	379.5128005	651.4815368	1.71662599	0.779575746	1.81E-05	0.002366452
C1S	475.6241883	265.4728732	0.558156796	-0.841257637	1.85E-05	0.002380838
RPL37	4948.183939	2776.806761	0.561176948	-0.833472347	1.86E-05	0.002380838
SREK1IP1	851.1445733	1376.0718	1.61673098	0.693079638	1.87E-05	0.002383285
PAPOLG	472.9345142	808.8621913	1.710304846	0.774253495	1.89E-05	0.002383285
PEG10	754.9387659	1225.491419	1.6232991	0.698928847	1.97E-05	0.002462593
POP7	242.2625703	116.7588914	0.481951839	-1.053039108	1.99E-05	0.002476591
CWC27	1098.556844	1745.47898	1.588883625	0.668013461	2.03E-05	0.002506304
PBXIP1	759.5627564	450.2406738	0.592762968	-0.754472775	2.05E-05	0.002509045
TMEM200B	351.7789805	185.3488023	0.52688993	-0.924426489	2.09E-05	0.002527918
TMEM115	377.769863	203.2523179	0.538032114	-0.894235809	2.13E-05	0.002566975
OAZ2	1020.154194	621.6887615	0.609406662	-0.714522824	2.16E-05	0.002574633
CPSF1	703.2555674	411.0393096	0.584480705	-0.774772697	2.18E-05	0.002584341
CBX6	926.5245061	556.3423233	0.600461531	-0.735856274	2.21E-05	0.002603241
PIAS1	862.4302668	1400.699771	1.624131046	0.699668043	2.30E-05	0.002682575
CYBC1	401.9080808	218.2075005	0.542928871	-0.881164892	2.35E-05	0.002715906
IQCH	55.51738953	137.2714988	2.472585616	1.306020477	2.36E-05	0.002715906
GRK2	1107.940088	676.7055911	0.610778144	-0.711279656	2.38E-05	0.002717262
FNDC4	222.4982736	105.2680563	0.47311853	-1.079726427	2.40E-05	0.002723497
PRXL2B	287.2151821	146.7125813	0.510810676	-0.969139417	2.52E-05	0.002830253
MRPL24	1187.72073	607.050381	0.511105318	-0.968307494	2.54E-05	0.002831861
MYBL1	1060.671654	2104.784008	1.98438791	0.988694073	2.59E-05	0.002839289
PDLIM4	326.8228877	170.3719573	0.521297509	-0.939821128	2.59E-05	0.002839289
SNPH	210.4113001	98.82868609	0.469692864	-1.090210421	2.63E-05	0.002839289
RPS6KB2	244.5949873	118.8945169	0.4860873	-1.040712655	2.63E-05	0.002839289
EGFL7	193.3175431	88.32230441	0.45687682	-1.130122845	2.65E-05	0.002839289
ADAMTS4	150.461299	62.73154241	0.416928093	-1.262129511	2.67E-05	0.002839289
PDCD6IP	5788.560945	8798.969889	1.520061717	0.604129901	2.69E-05	0.002839289
NPC2	596.3382385	343.6222332	0.576220358	-0.795307463	2.69E-05	0.002839289
FAM20C	563.649959	324.0673896	0.574944404	-0.798505639	2.76E-05	0.002891947
CEP170B	847.2823068	507.9474409	0.599502004	-0.738163519	2.89E-05	0.002991413
SV2A	1687.723012	1048.737722	0.621392085	-0.68642423	2.89E-05	0.002991413
RGS4	9018.113545	13668.97623	1.515724564	0.600007613	2.96E-05	0.003032035
CTSD	347.5505158	130.5520706	0.375634806	-1.412597346	2.97E-05	0.003032035
APC	1204.097434	1927.170027	1.600510036	0.678531723	3.10E-05	0.003141037
SLC9A3R2	788.5788962	474.1584454	0.60128219	-0.733885869	3.30E-05	0.003312341
SNX21	323.2043242	169.0324042	0.522989303	-0.935146657	3.31E-05	0.003312341
UNKL	145.0258	60.24081719	0.415380003	-1.267496331	3.38E-05	0.003346089
HLA-B	540.4355165	272.2723703	0.503801771	-0.989071902	3.39E-05	0.003346089
COL6A2	2554.131674	1532.627362	0.600058085	-0.736825936	3.45E-05	0.003386976
NHP2	547.9686706	280.5139286	0.511915998	-0.966021003	3.49E-05	0.003410952
DHFR2	346.1941981	591.5366361	1.70868443	0.772885976	3.57E-05	0.003457725
EMP3	1710.892785	870.7318972	0.508934227	-0.974448875	3.59E-05	0.003457725
CREB3L2	5995.885793	9292.452249	1.549804745	0.632086466	3.73E-05	0.003571124
KCNAB2	239.6430674	118.02843	0.492517607	-1.021752795	3.85E-05	0.00365959
SLC39A3	192.5073219	89.4843077	0.464835866	-1.105206705	3.87E-05	0.00365959
CENPX	302.6055577	123.3274593	0.407551865	-1.294944428	4.14E-05	0.003888021
AMPD2	727.231734	438.0504705	0.602353349	-0.731318054	4.16E-05	0.003888021
UAP1L1	499.3222099	285.5762248	0.571927744	-0.806095204	4.28E-05	0.003970458
C12orf4	910.5676124	1436.242603	1.577304731	0.657461412	4.30E-05	0.003970458
R3HCC1	337.1197139	182.2879066	0.540721587	-0.887042142	4.37E-05	0.00401166
NUDT2	393.6872007	218.7293188	0.555591643	-0.847903195	4.42E-05	0.004022684
LPAR1	1286.627728	2004.566639	1.558000497	0.639695694	4.43E-05	0.004022684
GUK1	539.5347025	290.1058714	0.537696408	-0.895136261	4.76E-05	0.004290966
TPRN	127.1766854	51.47744045	0.40477105	-1.304821986	5.08E-05	0.004540384
POLR2F	460.9649217	249.7641663	0.541829008	-0.884090461	5.12E-05	0.004540384
PCK2	471.6789827	251.9106231	0.534072181	-0.904893356	5.12E-05	0.004540384
TMED1	81.13824702	25.29484558	0.311749964	-1.681538702	5.24E-05	0.004597725
ZNF687	603.1313426	356.9044253	0.59175241	-0.756934419	5.24E-05	0.004597725
RFNG	195.9689484	92.27094936	0.470844744	-1.086676669	5.32E-05	0.004639684
TMEM259	969.1204524	532.8496659	0.549828109	-0.86294743	5.51E-05	0.004777722
MTCH1	3227.440925	2115.916636	0.655601972	-0.609107901	5.54E-05	0.004777877
NDUFV1	1186.772706	681.8379017	0.574531162	-0.79954295	5.67E-05	0.004864827
DHRS3	299.8801545	160.4198876	0.534946662	-0.902533043	5.72E-05	0.004878752
AKR1A1	872.3749149	452.2579328	0.518421524	-0.947802478	5.78E-05	0.004897467
NCS1	1223.258196	771.9623944	0.631070691	-0.664126474	5.85E-05	0.004923036
TBCB	674.3223668	407.1823416	0.603839294	-0.727763455	5.90E-05	0.004923036
PRDX5	974.7052347	425.0583908	0.436089164	-1.197304953	5.90E-05	0.004923036
CDC27	4585.671833	6939.923665	1.513393003	0.59778668	5.96E-05	0.004947942
SLX9	241.4957321	121.4552566	0.502929205	-0.991572762	6.00E-05	0.004954411
RHOT2	893.454721	536.8466629	0.60086611	-0.734884541	6.15E-05	0.005048317
CCDC124	677.591327	407.5049477	0.601402249	-0.733597833	6.22E-05	0.005068127
SETD5	4398.260635	6549.242995	1.489052955	0.574395061	6.24E-05	0.005068127
ZNF430	438.263421	772.9317662	1.763623723	0.818542788	6.35E-05	0.005134897
SLAIN2	1028.914804	1594.951979	1.550130267	0.632389459	6.45E-05	0.005168837
STK32C	61.80266584	16.06883376	0.260002276	-1.943403844	6.46E-05	0.005168837
SERPINH1	7552.842779	4224.192823	0.559285152	-0.838344064	6.67E-05	0.005304318
LMAN2	2059.812421	1282.529758	0.622643958	-0.683520662	6.80E-05	0.005384883
CHID1	578.2492478	335.5798871	0.580337784	-0.785035233	6.91E-05	0.005444917
APLP1	162.076174	73.23792408	0.451873476	-1.146009219	7.03E-05	0.005484521
TCIRG1	500.5101099	290.8535917	0.581114319	-0.783106091	7.05E-05	0.005484521
TET1	77.60644945	166.6925392	2.147921215	1.102941077	7.07E-05	0.005484521
CBLL1	718.6000205	1128.362413	1.570223186	0.650969633	7.37E-05	0.005687929
CYP4V2	57.09062204	134.1997719	2.350644767	1.233056533	7.44E-05	0.005717104
LRP3	298.6922545	160.6941416	0.537992329	-0.894342493	7.54E-05	0.005765541
PKN3	199.5441289	94.40657486	0.473111263	-1.079748588	7.58E-05	0.005769859
FASTK	413.0585111	235.8526205	0.570990826	-0.808460528	7.79E-05	0.005899121
SMC2	4277.173985	6490.946726	1.51757837	0.601771022	7.86E-05	0.005923413
EMILIN1	1275.186349	461.2739011	0.361730583	-1.467012519	7.92E-05	0.005939827
SHARPIN	274.015594	143.4416422	0.52347985	-0.933794088	8.07E-05	0.006019827
NCKAP5	605.5824278	957.9521584	1.581869147	0.661630264	8.11E-05	0.006025521
LRRFIP1	2459.340875	3687.674204	1.499456314	0.584439491	8.40E-05	0.006205994
MED14	2049.515595	3238.843098	1.580296879	0.660195612	8.63E-05	0.006349804
MRC2	1644.08591	1006.658039	0.612290412	-0.707712004	8.75E-05	0.006403682
ZFYVE27	311.7782886	170.3936197	0.546521762	-0.87164915	9.06E-05	0.006575537
TAB2	2620.345278	4432.777852	1.691677005	0.758454138	9.07E-05	0.006575537
TRIP6	406.1237775	166.8967787	0.410950523	-1.282963387	9.17E-05	0.006618743
MOGS	745.809418	410.8400973	0.550864721	-0.860230022	9.32E-05	0.006679964
BCLAF1	7093.613246	10460.68446	1.474662361	0.560384672	9.36E-05	0.006679964
TIMP1	4076.579689	2026.899213	0.497205836	-1.008084864	9.38E-05	0.006679964
TCERG1	2692.410328	4587.791175	1.703971763	0.768901429	9.44E-05	0.006689679
CHORDC1	2421.106082	3621.666695	1.495872784	0.580987487	9.63E-05	0.006770693
RUSF1	432.4259946	243.7766	0.56374178	-0.826893602	9.64E-05	0.006770693
COASY	974.8634591	617.5733979	0.633497329	-0.658589557	9.75E-05	0.006803617
CYTH2	1023.069724	645.8482934	0.631284729	-0.663637242	9.78E-05	0.006803617
ADAMTS6	1986.012087	2985.226214	1.503125904	0.587965856	9.95E-05	0.006838184
NUDT1	162.5125433	75.91703038	0.467145667	-1.09805561	9.95E-05	0.006838184
ZFP36L1	3234.771255	5014.327594	1.550133595	0.632392556	9.96E-05	0.006838184
LAMB2	4252.35312	2841.006278	0.668102154	-0.581859385	0.000104914	0.007172485
RUNX1	1572.06553	2610.66081	1.66065648	0.731753671	0.00010648	0.007247669
EPB41L3	4574.563533	6726.916159	1.470504478	0.556311177	0.00010746	0.007282442
MRPL3	3013.135492	4549.563433	1.509910007	0.594462566	0.000108435	0.007310512
ZNHIT1	406.6749882	233.3994161	0.573921247	-0.801075311	0.000108817	0.007310512
FKBP8	1351.487518	687.7337911	0.50887173	-0.974626049	0.000109885	0.007350462
STYXL1	228.2132049	395.2505339	1.731935425	0.79238514	0.000110437	0.007353354
KLF10	1968.520265	3027.035893	1.537721479	0.620794218	0.000110882	0.007353354
TPM4	37287.04643	54352.04057	1.457665484	0.543659677	0.00011135	0.007353354
SLC25A24	3966.441967	6350.668487	1.60109956	0.67906302	0.000112475	0.007376419
CARHSP1	601.9549232	301.2791276	0.500501144	-0.998554729	0.00011371	0.007376419
ACSS2	1767.274007	1159.762415	0.65624369	-0.60769645	0.000113832	0.007376419
PCBP4	256.1588256	136.2278621	0.531810145	-0.911016797	0.000114227	0.007376419
PYCR1	417.5421594	221.3867627	0.530214154	-0.915352912	0.000114374	0.007376419
GPSM1	398.0062582	228.3587824	0.573756763	-0.80148884	0.000114567	0.007376419
OCEL1	134.8859109	58.67536211	0.434999932	-1.200912918	0.000115026	0.007376419
ENGASE	210.5095467	106.9627091	0.508113341	-0.97677775	0.000119946	0.007660257
XRCC3	210.2734974	106.6667927	0.507276447	-0.979155918	0.000121414	0.007702293
PIP4P1	426.3486921	248.8497274	0.583676535	-0.776759024	0.000121597	0.007702293
CDKN1A	1354.993815	877.2304506	0.647405502	-0.627258469	0.000124557	0.007857715
PSME1	596.0983624	364.5866445	0.611621617	-0.709288696	0.000125332	0.007874634
HAX1	1433.461522	930.310867	0.648996051	-0.623718395	0.000127941	0.007945374
FER	1319.10038	2024.309864	1.534613965	0.617875789	0.000128338	0.007945374
UQCC2	330.0318701	156.5896093	0.474468145	-1.075616864	0.000128397	0.007945374
FNBP1L	659.6643875	1026.370324	1.555897731	0.637747235	0.000128506	0.007945374
MPZL2	420.9923052	677.8200191	1.610053226	0.687108382	0.000132494	0.008159434
OBSL1	259.4035372	137.8200068	0.531295788	-0.912412819	0.000133052	0.008161389
ARRDC1	126.1776248	54.44163196	0.431468195	-1.212673879	0.000135378	0.008271412
GADD45GIP1	313.1192987	175.3967326	0.560159445	-0.836090557	0.000137409	0.008362533
BRMS1	615.1672793	375.9374506	0.611114185	-0.710486126	0.000140975	0.0085264
MDK	661.1036442	407.8225266	0.616881377	-0.696935001	0.000142274	0.0085264
AXL	5505.391754	8009.361964	1.454821441	0.540842093	0.000143437	0.0085264
STING1	594.5570322	364.4791091	0.613026319	-0.70597908	0.000143578	0.0085264
EXOSC5	177.698772	86.70849727	0.487952147	-1.035188425	0.000144396	0.0085264
MPG	265.2524442	141.3543687	0.532905056	-0.908049573	0.000144714	0.0085264
BNC2	788.0876633	1209.454302	1.534669757	0.617928238	0.000144822	0.0085264
RARG	547.7594095	332.1905814	0.606453446	-0.721531193	0.000145227	0.0085264
HELZ	1429.655406	2252.556084	1.575593723	0.655895574	0.000145822	0.0085264
PLCXD1	558.6661367	339.0817554	0.606948825	-0.720353214	0.000147036	0.0085264
SAMD9	2534.890513	4017.084725	1.584717251	0.664225454	0.000147542	0.0085264
PARP10	188.2712035	88.42983977	0.469693921	-1.090207173	0.000147885	0.0085264
TRMT2A	214.8324311	110.3895357	0.513840183	-0.960608379	0.000147966	0.0085264
DCXR	156.5615628	66.14753777	0.422501772	-1.242970701	0.000148274	0.0085264
SWI5	404.9677799	237.025455	0.585294601	-0.772765125	0.000148343	0.0085264
GNA11	1001.184811	602.639101	0.601925933	-0.732342121	0.000153341	0.008756834
LMLN	954.9307447	1469.650586	1.539012744	0.622005178	0.00015348	0.008756834
RGS3	417.967048	245.6004507	0.587607209	-0.767075998	0.000158631	0.009017579
ALDOC	635.5134017	392.1838342	0.617113397	-0.69639248	0.000159717	0.009046134
PRKCSH	6166.17895	3737.004777	0.606048707	-0.722494351	0.000160499	0.009055818
MYDGF	2266.871787	1183.211748	0.521957949	-0.937994514	0.000161055	0.009055818
AKR7A2	529.3948134	313.0500208	0.59133564	-0.757950864	0.000163611	0.009166334
PDAP1	2529.601723	1700.80026	0.672358911	-0.572696533	0.000164983	0.009209948
IER2	247.4109834	100.4908453	0.406169702	-1.29984547	0.000172794	0.009611432
AGPAT2	528.2107403	257.6722874	0.487820992	-1.035576252	0.000175302	0.009716118
SNRPF	833.0389878	527.8364987	0.633627605	-0.658292905	0.000176109	0.009719512
AGTRAP	306.0748379	172.3733578	0.563173892	-0.82834764	0.000176616	0.009719512
PFDN2	1357.007243	891.2661671	0.656788069	-0.606500175	0.000177561	0.009737002
TEDC2	220.5511892	114.3757015	0.518590273	-0.947332947	0.000178437	0.009750602
UROD	1010.958502	653.0678775	0.645988808	-0.630418925	0.000182782	0.009952986
GORASP2	2590.752427	3884.357177	1.499316236	0.584304709	0.000188198	0.010177435
REPS1	1015.160178	1529.379639	1.506540221	0.59123919	0.000188216	0.010177435
CD99	4365.361772	2966.937802	0.679654507	-0.557126537	0.000189176	0.010193839
TNK2	692.8643216	432.9398223	0.624855125	-0.678406361	0.000190006	0.010203145
RBL1	3482.300872	5082.719846	1.459586645	0.545559856	0.000192529	0.010262544
CNOT4	736.3585423	1137.018255	1.544109546	0.626775108	0.000192826	0.010262544
EP300	2100.585066	3087.255825	1.469712356	0.555533826	0.000193096	0.010262544
HSPA1A	302.5902502	169.6942515	0.560805417	-0.834427809	0.000196067	0.010342095
TMEM129	214.419023	95.81614251	0.446864001	-1.162092268	0.000196172	0.010342095
ZDHHC18	713.3597273	447.3031719	0.62703732	-0.673376782	0.000196592	0.010342095
MEPCE	161.6155562	42.24059741	0.261364676	-1.935863926	0.000199773	0.01046847
HNRNPR	7016.50951	11990.62732	1.708916278	0.773081719	0.000200717	0.01046847
TRIM24	669.5248444	1028.575964	1.536277514	0.619438849	0.000201018	0.01046847
STK11IP	109.7562863	46.14089029	0.420394055	-1.250185826	0.000202896	0.010509132
KCTD17	213.1724326	111.7882721	0.524403042	-0.93125204	0.000203813	0.010509132
DCP1B	205.8651344	362.8869644	1.76274125	0.817820719	0.000203831	0.010509132
SIRPB1	852.9946985	1423.82147	1.669203188	0.739159581	0.000204898	0.010529189
TSEN34	528.2030865	297.8256114	0.563846784	-0.826624908	0.000208674	0.01068783
SNRNP70	2230.411869	1384.349326	0.620669817	-0.688102106	0.00020987	0.010713732
ANO8	143.8927636	66.20672106	0.46011154	-1.119944454	0.00021171	0.010772244
ACADVL	4357.559379	2979.031301	0.683646749	-0.548677041	0.000212532	0.010778719
LLGL1	686.4488964	432.3212998	0.629793859	-0.667048404	0.000215653	0.010894082
DOLPP1	338.0486033	193.1977401	0.571508766	-0.807152468	0.000216211	0.010894082
AADAC	134.5158858	61.34363719	0.45603266	-1.132790945	0.000217223	0.010909661
MRPL55	131.3694208	58.84208075	0.447913071	-1.158709326	0.000218405	0.010933628
SBF1	1156.152719	688.2664407	0.595307548	-0.748292908	0.000219551	0.010955678
ERBB2	934.3562268	600.2400527	0.642410288	-0.638433098	0.000220398	0.010962663
CCDC9	357.8167269	207.8894999	0.580994359	-0.783403939	0.000225025	0.011112809
CSE1L	11601.3188	16711.88832	1.440516256	0.526585941	0.000225053	0.011112809
PPP1R12C	681.225198	428.0442447	0.628344703	-0.670371872	0.000225564	0.011112809
GPAA1	282.4048918	151.7423838	0.53732208	-0.896140972	0.000226421	0.011119694
PLCXD3	842.9798442	1276.979691	1.514840123	0.599165539	0.000227416	0.011133343
RPL23A	449.4521201	229.8758854	0.511458007	-0.967312303	0.000230963	0.011271409
ID1	1390.153601	790.2902474	0.568491314	-0.814789788	0.000234653	0.011367532
ZNF500	215.5048496	113.342896	0.525941278	-0.927026365	0.000234788	0.011367532
IGFBP6	827.3470178	314.7980529	0.38049095	-1.394065955	0.00023513	0.011367532
AIFM2	289.1699203	152.5009353	0.527374822	-0.923099399	0.000236333	0.011390229
NEDD4	1488.000273	2201.476291	1.479486484	0.565096517	0.000237673	0.01141651
C1orf54	120.8480261	53.16126209	0.439901783	-1.184746647	0.000238559	0.01141651
AKR1C1	571.4255288	357.1953145	0.625095129	-0.677852335	0.000239383	0.01141651
RCE1	125.1351812	55.77035389	0.44568085	-1.165917123	0.000239821	0.01141651
TRABD	356.7704565	207.71195	0.582200533	-0.780411934	0.000243031	0.011517354
MCRIP1	253.845543	97.13403322	0.382650143	-1.385902158	0.000243424	0.011517354
MRM1	116.7573641	46.4259755	0.397627815	-1.330509416	0.000244176	0.011517837
C7orf50	487.7149886	275.8067322	0.565508009	-0.822380638	0.000244919	0.011517873
KMT5C	120.4116568	52.46189388	0.435687833	-1.198633268	0.00025086	0.011751026
SCAMP3	1370.758042	868.0794805	0.633284251	-0.659074892	0.000251391	0.011751026
PAXX	89.2328051	34.70923847	0.38897397	-1.362254481	0.000254722	0.0118548
PKN1	1607.466445	995.0488371	0.619016864	-0.691949382	0.000255682	0.0118548
ANAPC2	348.0659972	202.0686522	0.580546947	-0.784515356	0.000256249	0.0118548
ERVK3-1	101.6540744	225.0561264	2.213941032	1.146616797	0.000256667	0.0118548
FPGS	638.60883	402.5451597	0.630346999	-0.66578186	0.000259027	0.011928327
APEH	993.4168946	645.7407581	0.650019908	-0.621444192	0.000259973	0.011936439
BBX	4123.44884	5948.105139	1.442507321	0.528578641	0.000261649	0.011977967
ASPM	3551.608616	5540.606772	1.560027405	0.641571373	0.000269367	0.012269191
SLC25A39	588.0943972	360.2020541	0.612490199	-0.707241337	0.000271243	0.012269191
DNAJB4	1601.800011	2357.151462	1.471564144	0.557350429	0.000271599	0.012269191
FDXR	63.75740402	19.95829542	0.313034944	-1.67560438	0.000271829	0.012269191
FBXL7	455.7744129	730.9812812	1.60382255	0.681514528	0.000271964	0.012269191
NUDT22	89.42547137	33.26214996	0.371953868	-1.426804395	0.000273313	0.012294344
HNRNPH1	9072.79911	13234.66783	1.458719373	0.544702366	0.00027681	0.012415654
ZKSCAN8	1881.909502	2884.235213	1.532611005	0.61599157	0.000278759	0.012433781
BPTF	2152.334608	3290.00296	1.528574111	0.612186501	0.000278817	0.012433781
FBXW8	409.1732833	641.7979171	1.568523516	0.649407159	0.000282502	0.012562009
COL7A1	710.6228434	451.165944	0.63488804	-0.655425895	0.000285076	0.012640258
STS	149.8833002	266.1614102	1.775790964	0.828461766	0.000288121	0.012738903
DIS3	1996.002693	2920.154807	1.463001436	0.548931186	0.000289271	0.012753393
KIFC2	90.51895165	35.27940889	0.389746106	-1.359393487	0.000292457	0.01285735
CD63	6854.950035	4749.588502	0.692869894	-0.529343625	0.000293519	0.012867588
USF3	787.3284788	1187.618777	1.508415876	0.59303424	0.000294605	0.012878803
PYM1	353.352213	207.4160336	0.586995145	-0.768579523	0.000296708	0.012934286
RABL6	1087.795573	699.6605717	0.643191229	-0.636680362	0.000303285	0.013135811
PPIB	1764.243635	1098.095395	0.622417093	-0.684046414	0.00030446	0.013135811
METTL25B	312.454534	179.7271669	0.575210622	-0.797837777	0.000304472	0.013135811
MGAT4B	1529.029353	927.0724215	0.606314339	-0.721862153	0.000305217	0.013135811
ZNF581	101.3274324	42.01469549	0.414642851	-1.270058875	0.000306153	0.013135811
UCK1	571.0912329	359.4493066	0.629407853	-0.667932917	0.000306513	0.013135811
MAP1B	7024.338691	10474.77935	1.491212172	0.576485541	0.000307256	0.013135811
SCRN2	157.9459559	70.92474872	0.449044411	-1.155069959	0.000308519	0.013153588
NRSN2	322.2882027	186.1881995	0.577707151	-0.791589741	0.000312665	0.013293837
ARSK	735.8545415	1109.996263	1.508445216	0.593062301	0.000316071	0.013401923
EEF2	21705.07529	15149.9056	0.697989083	-0.518723623	0.000317059	0.013407186
NAB2	613.0504899	358.636599	0.585003364	-0.773483174	0.000320547	0.01351786
C1QL4	46.08947505	11.37246853	0.246747626	-2.018891893	0.000324102	0.013601814
FERMT2	3142.899777	4663.374768	1.483780934	0.569278108	0.000324291	0.013601814
SLC39A10	1337.448381	1970.083303	1.473016328	0.558773422	0.000325794	0.013628026
ENO2	2881.772402	1965.072832	0.681897304	-0.552373613	0.00032873	0.013713881
PLEKHA5	1236.018875	1911.54797	1.546536229	0.62904063	0.000330806	0.01373089
ALKBH7	84.09204579	32.38523189	0.385116471	-1.376633269	0.000331398	0.01373089
MYL6B	335.6485548	155.750212	0.464027656	-1.107717303	0.000331937	0.01373089
ERP29	1560.92912	950.4625707	0.608908219	-0.715703308	0.000332677	0.01373089
MDC1	2085.016079	3773.963391	1.810040426	0.856021919	0.000334403	0.013765506
DROSHA	2042.141953	2948.643996	1.443897664	0.529968496	0.000338105	0.013869393
SEMA4F	327.5858991	189.7600823	0.579268164	-0.787696717	0.000338714	0.013869393
PHF1	440.9492682	266.3548185	0.604048669	-0.727263301	0.000340466	0.013904466
CTDSP1	428.8227386	254.6972647	0.593945334	-0.751597942	0.000342049	0.013932435
PIGM	503.939834	776.2827743	1.540427491	0.623330776	0.000343166	0.013941331
FBXL19	466.4004207	244.4867995	0.524199355	-0.931812518	0.000345983	0.013982712
HELZ2	560.0428761	349.6364891	0.624303074	-0.679681525	0.000345986	0.013982712
CD99L2	875.1449885	568.365808	0.649453308	-0.622702287	0.00034945	0.014086021
DDRGK1	294.0631498	168.4247129	0.572750149	-0.804022166	0.000353983	0.014231756
GIGYF1	640.4500141	405.1217578	0.632557965	-0.660730406	0.000355326	0.014248844
TPP2	2180.286595	3158.853252	1.448824782	0.534883129	0.000358559	0.014341421
CHPF2	962.4460167	600.0516716	0.623465276	-0.681618883	0.000362764	0.014437395
ARHGAP29	3482.919679	5019.413106	1.441150979	0.527221485	0.000363605	0.014437395
ARFGAP1	1607.918122	1045.122514	0.649984909	-0.621521872	0.000364734	0.014437395
LRP1	5301.531108	3673.101954	0.692837952	-0.529410136	0.000365039	0.014437395
CSTB	1176.830598	781.5435059	0.664108757	-0.590508572	0.00036561	0.014437395
RAB5IF	59.94234735	18.27447377	0.304867503	-1.713745718	0.000373454	0.014692165
DOCK5	3123.949529	4482.494875	1.434880696	0.520930788	0.000374156	0.014692165
FLYWCH1	709.2575847	456.2874234	0.643331045	-0.636366784	0.000374902	0.014692165
BMP1	937.4746164	615.4052788	0.656450071	-0.607242809	0.000378013	0.014711987
PIDD1	117.2294625	52.75781031	0.450038831	-1.151878606	0.000378045	0.014711987
ZC3H7B	2209.020728	1510.25416	0.683675866	-0.548615596	0.000378251	0.014711987
SLC10A7	173.4435192	297.5838511	1.715739236	0.778830304	0.00038846	0.015071269
MLLT6	1474.260954	992.0529288	0.67291542	-0.571502914	0.000390334	0.015106223
DNTTIP2	2172.912953	3411.485683	1.570005682	0.65076978	0.000393467	0.015135837
ATF7IP	2068.127721	3014.523861	1.457610103	0.543604864	0.000394352	0.015135837
LEPR	80.23360614	160.4790709	2.000147801	1.000106612	0.000394813	0.015135837
C1R	384.680348	223.237303	0.580318969	-0.785082007	0.000395001	0.015135837
CENPT	372.5742401	222.274512	0.596591197	-0.745185404	0.000398611	0.01519918
LSM12	1223.269711	2214.973554	1.810699254	0.856546944	0.000398924	0.01519918
CAV1	3895.215178	5579.19231	1.432319411	0.518353253	0.000399592	0.01519918
KCNMA1	802.4674977	1195.521094	1.489806251	0.575124721	0.000400579	0.015199464
CSNK1G2	1140.920568	758.9277666	0.665188961	-0.588163869	0.000401654	0.015203102
HNRNPU	10519.58905	14925.09324	1.418790522	0.504661598	0.00040633	0.015342662
GAS2L1	234.6362839	128.0129933	0.545580552	-0.874135876	0.000411628	0.015504969
ZNF624	188.456216	321.1465229	1.704090901	0.769002295	0.000413527	0.015538808
FRS2	876.3061003	1300.757434	1.484364234	0.569845145	0.000417589	0.015653526
GABBR2	9077.215162	13292.47825	1.464378448	0.550288446	0.000421734	0.015770827
HLA-E	2758.266604	1906.855078	0.691323701	-0.532566707	0.000423566	0.015801242
DNAJB2	240.4099056	132.9460917	0.552997562	-0.854654975	0.00042788	0.015874746
KAZALD1	84.371478	32.84786696	0.389324304	-1.360955685	0.000429305	0.015874746
MGST3	1673.394215	1052.250421	0.628812035	-0.669299266	0.000429393	0.015874746
TRAF7	1142.170985	760.8750111	0.666165592	-0.586047254	0.000430408	0.015874746
EXOSC10	2282.060625	3268.365093	1.432199065	0.51823203	0.000431725	0.015874746
SLC25A11	546.4847435	347.4366532	0.635766428	-0.65343126	0.000432484	0.015874746
PDPN	2365.077038	3403.727645	1.439161427	0.525228424	0.000432697	0.015874746
IFI16	4992.164383	7798.251842	1.562098369	0.643485306	0.000434908	0.015912218
HCFC1R1	181.1642253	85.64319812	0.472737915	-1.080887518	0.000435769	0.015912218
ATG101	290.2914761	166.9184411	0.575002902	-0.798358858	0.000437621	0.015942345
CPEB2	574.9420188	876.47848	1.524464122	0.608302197	0.000447706	0.016271544
TAF1C	376.3854699	225.6905073	0.599625983	-0.737865195	0.00044991	0.01631346
PKP2	548.4484228	871.6745794	1.589346497	0.668433684	0.000453209	0.016394754
TMEM184C	809.2644286	1294.361388	1.599429485	0.677557389	0.000455042	0.016422779
SPC24	793.1135812	517.372665	0.652331113	-0.616323656	0.000458045	0.016463627
PCM1	3799.589945	5422.577565	1.427148099	0.513135055	0.00045859	0.016463627
CITED2	1043.275504	1528.228467	1.464836911	0.55074005	0.000459356	0.016463627
TRMT61A	108.1358439	47.35124565	0.43788668	-1.19137053	0.000462845	0.016545676
EDEM2	738.2137466	468.945289	0.635243236	-0.654618987	0.000464315	0.016545676
ARSA	173.2738142	88.66657291	0.511713633	-0.966591426	0.000464878	0.016545676
BBS10	733.3409389	1098.441217	1.497858852	0.582901681	0.00046591	0.016545676
CSNK1E	1415.355936	841.315884	0.594420006	-0.750445423	0.000472961	0.016757738
CDC5L	3080.790891	4395.114476	1.426618888	0.51259998	0.000474911	0.016762101
ZNF512B	750.017461	486.4828737	0.648628731	-0.624535166	0.000475502	0.016762101
PIMREG	263.6434825	150.6128742	0.571274787	-0.807743238	0.000476325	0.016762101
NDUFB1	165.1792561	84.26612412	0.510149556	-0.971007844	0.000481666	0.016793568
PIN4	230.698732	128.8523905	0.558530987	-0.840290771	0.000482198	0.016793568
HLA-A	573.5525115	238.7309391	0.416232053	-1.264540029	0.000486025	0.016793568
MGAT1	1137.268815	609.9286996	0.536310054	-0.898860795	0.00048658	0.016793568
GIPC1	1000.405204	521.6114224	0.521400149	-0.9395371	0.000486645	0.016793568
TNPO2	1625.46867	1108.537566	0.681980272	-0.552198088	0.000487338	0.016793568
USF1	672.4977775	433.6983738	0.644906776	-0.632837466	0.000487958	0.016793568
ERI3	762.7526044	492.3037214	0.645430404	-0.631666556	0.000489123	0.016793568
MRPL28	853.2332873	558.2036948	0.654221657	-0.612148577	0.00048921	0.016793568
PNKP	348.5457495	188.8831642	0.541917853	-0.883853919	0.000489904	0.016793568
TPX2	5899.766751	9014.49906	1.527941602	0.611589404	0.000489986	0.016793568
SLC38A2	10152.759	14407.28618	1.419051332	0.504926778	0.000490205	0.016793568
RIOK2	618.0151778	943.879698	1.527275918	0.610960723	0.000492438	0.016832928
FSCN1	2963.168407	1766.096016	0.596016079	-0.746576843	0.000494732	0.016874183
ABHD14B	317.0964066	185.5963666	0.585299495	-0.772753061	0.000498519	0.016966043
UBE4A	1525.685142	2203.756973	1.444437592	0.530507872	0.000501741	0.01702658
CENPM	198.5169929	73.40464272	0.369765035	-1.435319287	0.000503458	0.01702658
PMP22	1291.367847	2084.927443	1.614510884	0.691097166	0.000503589	0.01702658
HGF	1908.492404	2749.330269	1.440577004	0.526646779	0.000510767	0.017114413
SBNO2	740.5972003	481.3722255	0.649978457	-0.621536193	0.000511212	0.017114413
SLC17A9	1003.814507	448.18009	0.446477	-1.163342236	0.000511323	0.017114413
TOP2A	14486.07815	20443.58365	1.411257307	0.496981051	0.000513328	0.017114413
PTGIR	81.23266672	32.10014667	0.395163029	-1.339480117	0.000513596	0.017114413
HES4	102.8062452	35.27940889	0.343164064	-1.543029613	0.00051417	0.017114413
GRN	2304.626863	1508.521209	0.654562018	-0.611398206	0.000514777	0.017114413
CLEC11A	1529.213078	634.5075417	0.414924219	-1.269080226	0.000515009	0.017114413
ELOVL6	974.062179	1432.654861	1.470804321	0.55660532	0.000517358	0.017143359
HMMR	2188.17064	3832.161037	1.751308132	0.80843294	0.000519052	0.017143359
PLOD1	8485.886141	5960.75679	0.70243186	-0.509569812	0.000520418	0.017143359
ZNF316	309.3552788	156.7830175	0.506805697	-0.980495354	0.000520652	0.017143359
RBPJ	2632.552172	3761.358905	1.428787982	0.51479185	0.000521437	0.017143359
SLC4A2	856.6936265	483.4378365	0.564306564	-0.825448965	0.000522508	0.017143359
LIMA1	1885.460434	2708.681816	1.43661557	0.522674056	0.000523847	0.017151015
IDH2	639.4394729	411.6636361	0.643788276	-0.63534179	0.000527124	0.017221988
PGPEP1	155.7475147	77.75673945	0.499248669	-1.002169513	0.000529057	0.017248813
MRPL43	317.64633	168.4030504	0.530158968	-0.915503079	0.000534229	0.017380929
ZBTB42	47.37944848	13.05629018	0.27556864	-1.859516378	0.00053595	0.017400451
PIGQ	359.2955397	216.0018605	0.601181581	-0.734127287	0.000541208	0.017506886
MMP24OS	412.5787588	253.4385573	0.614279218	-0.70303352	0.00054211	0.017506886
BAP1	955.240792	635.7778572	0.665568161	-0.587341674	0.000542975	0.017506886
CENPF	5005.573233	8195.256988	1.637226469	0.711253896	0.000543741	0.017506886
DAD1	1359.275855	906.6139702	0.666983061	-0.584277973	0.000546827	0.017559928
DNAJC5	2150.30455	1376.592065	0.640184696	-0.643439906	0.00054828	0.017559928
USP16	1894.8641	2726.994587	1.439150484	0.525217455	0.000548783	0.017559928
RAP1B	4630.5581	6595.999711	1.424450265	0.51040525	0.000553199	0.017664815
ZNF708	198.0181062	331.1527487	1.672335702	0.741864481	0.00056377	0.017940061
SEC13	2492.350683	1726.352724	0.692660442	-0.529779812	0.000564131	0.017940061
RPL27A	4863.667004	2870.690741	0.590231761	-0.760646539	0.000569104	0.018031636
UPF2	1307.553136	2039.512611	1.559793292	0.641354852	0.000569334	0.018031636
RPL18A	4055.749987	2402.498199	0.592368417	-0.755433372	0.000572787	0.018094775
RNF123	350.9215494	210.3585626	0.599446124	-0.738297999	0.000573767	0.018094775
WDR13	602.7064539	386.8472841	0.641850243	-0.639691368	0.000575004	0.018094775
VPS18	393.4511514	222.8446824	0.566384624	-0.820145995	0.000575992	0.018094775
LARP1B	636.4384643	951.733663	1.49540563	0.58053687	0.000577241	0.018097389
CDIP1	234.589074	130.15945	0.554840206	-0.849855761	0.000580421	0.018150349
MLLT3	394.4310776	611.010634	1.549093539	0.631424261	0.000581636	0.018150349
THAP5	1112.157072	1633.282229	1.468571544	0.554413551	0.000582439	0.018150349
SETD2	2892.642183	4200.248773	1.452045745	0.538086904	0.000586156	0.018209414
RRAS	465.2367693	249.0431357	0.535304069	-0.901569476	0.000586681	0.018209414
TRDMT1	212.5944338	351.0893817	1.65145143	0.72373454	0.000589425	0.018258067
TCF4	1487.012693	2148.68096	1.444964775	0.531034323	0.000591765	0.018286367
KIF23	2687.786302	3892.433571	1.448193097	0.53425398	0.000592696	0.018286367
POFUT2	827.6124298	543.8186827	0.657093421	-0.605829598	0.000594718	0.018312344
BRD7	2635.849208	3968.813236	1.505705723	0.590439835	0.000598506	0.018362694
UBE2J2	1012.862203	669.4593173	0.660957942	-0.597369621	0.000599546	0.018362694
CD2BP2	1415.992626	849.4715695	0.599912425	-0.737176183	0.00060089	0.018362694
TST	46.04226521	13.0671214	0.283807092	-1.817017453	0.000602088	0.018362694
MAGED2	2138.722864	1477.196249	0.69069082	-0.533888046	0.000603315	0.018362694
TWIST2	373.1088559	226.9116939	0.608164857	-0.717465643	0.000603452	0.018362694
ELL2	1702.499695	2548.956269	1.497184567	0.582252082	0.000610754	0.018548507
MAPK8IP3	745.8055912	488.9093884	0.655545352	-0.609232503	0.000615615	0.01865964
PTK7	2209.148338	1526.075429	0.69079808	-0.533664023	0.000618493	0.018682082
TP53I13	161.7023221	83.34085397	0.515396767	-0.956244608	0.000619108	0.018682082
TCEA2	306.5035535	181.5885384	0.592451658	-0.755230655	0.000619967	0.018682082
NUP153	3440.197446	4857.152733	1.411881966	0.497619484	0.000630749	0.018856486
CD274	2306.261361	3866.219259	1.676401177	0.745367439	0.000631993	0.018856486
AFF3	160.5463245	274.7797307	1.711529252	0.77528595	0.000632645	0.018856486
TONSL	333.8750022	199.8630122	0.598616281	-0.740296577	0.000632685	0.018856486
TFG	3946.143054	5903.687145	1.496065161	0.581173013	0.000634684	0.018856486
ATAD3A	803.2024336	530.9132527	0.660995573	-0.597287486	0.000634832	0.018856486
TRAPPC1	444.9684718	278.9809672	0.626967942	-0.673536416	0.000635626	0.018856486
SYNPO2	247.0103433	396.450058	1.604993753	0.682567682	0.000636378	0.018856486
CPT1C	272.9654967	157.2673151	0.576143568	-0.795499737	0.000637837	0.018856486
ECT2	4955.918735	7291.153852	1.471201253	0.556994613	0.000638978	0.018856486
LRFN4	135.2316873	66.15836899	0.489222388	-1.031437669	0.000639121	0.018856486
CDK17	3265.322288	4638.83267	1.420635472	0.506536413	0.000642099	0.018908411
PALB2	1127.701845	1637.494297	1.452063153	0.5381042	0.000645534	0.018973555
RPS19BP1	297.889687	149.6659416	0.502420688	-0.993032223	0.000647343	0.018990757
TIE1	747.4362268	374.7054328	0.501320941	-0.996193595	0.000650391	0.019044192
CYBA	707.4189401	207.6311043	0.293505153	-1.768542262	0.000652981	0.01908402
MSL3	1166.401083	1717.596705	1.472560966	0.558327364	0.000654796	0.019101095
CD82	138.0834126	67.66464078	0.490027292	-1.029065992	0.000657901	0.019149189
EPB41L2	3496.62459	5180.252304	1.48150085	0.567059454	0.000659288	0.019149189
TXNRD2	243.3675312	131.7949196	0.541546849	-0.884841945	0.000660147	0.019149189
USP8	1289.845651	2075.878981	1.609401078	0.686523904	0.000664083	0.019227444
PALM2AKAP2	7409.566423	11352.22721	1.532104115	0.61551434	0.000668532	0.019320193
SERPINB8	1511.953478	2175.584586	1.438922968	0.52498936	0.00067783	0.019531984
GANAB	16400.83409	11674.7519	0.711838913	-0.490377295	0.000678377	0.019531984
TRPM4	143.6528875	72.5602183	0.505107969	-0.98533629	0.000682749	0.019591165
KIAA2026	963.3098492	1565.111628	1.624722959	0.700193737	0.000682958	0.019591165
ABCA1	2507.91459	3562.931373	1.420674925	0.506576479	0.000686702	0.019662218
CDKN2D	141.3281243	62.44645719	0.441854426	-1.17835696	0.000689255	0.019698985
TXLNG	798.038713	1174.890897	1.472222936	0.557996153	0.000695422	0.019838711
BOD1L1	2135.732084	3366.528458	1.576287814	0.65653098	0.000700256	0.019912174
KCNAB1	150.2686327	260.0988022	1.730892186	0.791515865	0.000700564	0.019912174
AHDC1	224.4963948	124.8228999	0.556012937	-0.846809643	0.000705179	0.02000671
PATL1	2610.465687	3757.747948	1.439493331	0.525561105	0.00070788	0.02004671
PDE4D	1197.865734	1735.241825	1.44861129	0.534670524	0.000714195	0.020159007
TPM3	20150.32837	28012.65468	1.390183533	0.475275361	0.000714444	0.020159007
SIVA1	235.607269	129.2558423	0.548607192	-0.866154558	0.000719381	0.020192971
WASHC5	1636.672712	2335.325991	1.426874154	0.512858099	0.000719432	0.020192971
PKDCC	66.51853651	24.61713979	0.370079396	-1.43409328	0.000720303	0.020192971
MT2A	5951.544299	4211.047187	0.70755538	-0.499085024	0.000720852	0.020192971
CYB5R1	296.54485	176.5587359	0.595386283	-0.748102112	0.000724162	0.020221748
MIPOL1	392.0910069	602.1288907	1.535686563	0.618883789	0.000724486	0.020221748
TMEM209	1539.545668	2204.284595	1.431776037	0.517805839	0.000727435	0.020267615
INTS1	1264.446787	862.3936347	0.682032366	-0.55208789	0.000736895	0.020476357
ALMS1	1284.806965	1844.070933	1.435290268	0.521342532	0.000737566	0.020476357
HNRNPDL	3912.365086	5512.238646	1.408927471	0.494597346	0.000743742	0.020610964
PDLIM7	862.7084116	573.5948228	0.664876817	-0.58884102	0.000746327	0.020645719
PRSS3	492.8838234	312.5873857	0.634200943	-0.656988072	0.000751642	0.020755754
BUB1	1939.766963	2753.967451	1.419741394	0.505628166	0.000756695	0.020839368
KIAA2013	1065.040461	719.7264024	0.675773765	-0.565387752	0.000757528	0.020839368
P4HTM	205.793676	114.2198141	0.555021011	-0.849385708	0.000758851	0.020839368
STIM2	583.6707267	868.0377093	1.487204462	0.572603004	0.000761567	0.020839368
E2F1	1228.28794	788.0904114	0.64161699	-0.64021575	0.000762356	0.020839368
PHF23	835.7069879	554.0291479	0.66294665	-0.59303532	0.000763332	0.020839368
TMEM120A	132.6951235	64.6520972	0.487222857	-1.037346278	0.00076407	0.020839368
DICER1	1912.977339	2722.346574	1.423094	0.50903096	0.000765437	0.020840033
PLPP2	120.1870882	45.3231555	0.37710503	-1.406961701	0.00076687	0.020842488
CKAP2L	2010.784455	2857.853406	1.42126293	0.507173474	0.000771355	0.020897916
RASA1	1132.134457	1631.086644	1.440718135	0.526788111	0.000773889	0.020897916
KIF3A	819.3366861	1202.391383	1.467518058	0.553378256	0.000773972	0.020897916
UTP20	2102.574246	2980.378989	1.417490486	0.503339052	0.000774296	0.020897916
TFE3	1138.91862	775.0290941	0.680495586	-0.55534229	0.000784912	0.021121136
ZFHX3	818.3503935	1206.447563	1.474243273	0.559974612	0.000786292	0.021121136
FIBP	740.2386559	479.5975037	0.647895783	-0.626166327	0.000786946	0.021121136
BMPR2	1140.389779	1649.162682	1.44613948	0.532206707	0.000788011	0.021121136
HMOX2	615.2693528	402.2709057	0.653812682	-0.613050734	0.000790117	0.021141085
MOSPD3	123.2199991	58.02434596	0.470900393	-1.08650617	0.000793801	0.021156997
SP100	1355.80915	1941.366658	1.431887857	0.517918507	0.000794077	0.021156997
RPL38	1385.486192	836.1143357	0.603480814	-0.728620189	0.000795998	0.021156997
PHF5A	779.7366343	518.7822327	0.665330074	-0.587857847	0.000796165	0.021156997
KLF3	874.9880514	1276.081111	1.458398327	0.544384812	0.000798222	0.021175397
ULK1	561.0623584	361.0414513	0.643496121	-0.635996643	0.00080306	0.021264596
HMG20B	465.818595	276.7428336	0.594100013	-0.751222274	0.000804325	0.021264596
POLRMT	332.0657205	189.8084344	0.571599002	-0.806924698	0.000806604	0.021288572
SLC35C1	514.8031783	328.6937403	0.638484287	-0.647276979	0.000812027	0.021395322
CCHCR1	603.1543038	344.9509551	0.57191162	-0.806135876	0.000819593	0.021537081
CDC7	1564.437956	2234.894329	1.428560538	0.514562175	0.000820183	0.021537081
RFX7	773.9796074	1132.095988	1.462694852	0.548628826	0.000825639	0.021643014
GABRR2	13.42798366	45.90415714	3.41854431	1.773382125	0.000827006	0.021643014
SLC4A1AP	957.7161258	1384.835177	1.445976672	0.532044278	0.00083281	0.021755199
CLDN11	335.153495	520.2834773	1.552373718	0.634475914	0.000834096	0.021755199
PTBP3	3013.938059	4233.166654	1.404530077	0.490087519	0.000837505	0.021807459
RANGAP1	2529.387347	1625.700188	0.642724883	-0.637726767	0.000845988	0.021991432
ZFHX4	1163.758619	1792.340901	1.540131151	0.62305321	0.000847534	0.02199479
PRPF3	1798.391628	2539.78286	1.412252381	0.497997933	0.000852613	0.022033251
AXIN1	699.5578917	429.4213187	0.613846722	-0.704049636	0.000853071	0.022033251
WAC	3447.033933	5503.06254	1.596463118	0.674879224	0.000853276	0.022033251
NKTR	5210.980289	7276.148764	1.396310936	0.481620242	0.000857427	0.022070692
SMIM3	366.3591349	195.214999	0.532851458	-0.908194684	0.00085757	0.022070692
CAPG	115.085885	53.84979909	0.467909676	-1.095698034	0.0008628	0.022153616
TTYH3	1138.699166	768.132116	0.674569842	-0.567960274	0.000863803	0.022153616
BST2	45.66458641	13.4113899	0.293693449	-1.767617007	0.000865438	0.022153616
DNMBP	2007.985054	2830.663918	1.409703679	0.495391939	0.000867074	0.022153616
C3orf18	186.410885	101.3302425	0.543585438	-0.879421287	0.000869287	0.022153616
BSG	5016.626598	2931.334233	0.584323783	-0.775160084	0.000870472	0.022153616
CMTM3	514.1460673	329.737377	0.641330155	-0.640860852	0.000870785	0.022153616
CYB5R3	815.8048885	465.2008836	0.570235469	-0.810370315	0.00088582	0.022475832
APH1A	1472.796162	890.5501636	0.604666271	-0.725788988	0.000886346	0.022475832
KIF20A	1674.82968	2359.592281	1.408855067	0.494523205	0.000893344	0.022616318
OASL	552.479107	358.1847952	0.648322788	-0.625215811	0.000894926	0.022619466
SEPTIN11	2893.891313	4141.611708	1.431156619	0.517181563	0.000899482	0.022697666
CCDC190	142.2570137	253.8853339	1.784694668	0.835677274	0.000902584	0.022724206
CACNG6	177.1169463	95.36433866	0.538425829	-0.893180475	0.000903463	0.022724206
TSSC4	166.3748098	57.20661117	0.343841783	-1.540183228	0.000906372	0.022760506
ZNF579	124.1795036	59.82653418	0.481774628	-1.053569676	0.00091072	0.022832736
TTK	2178.468373	3080.257115	1.413955398	0.499736613	0.00091938	0.023012684
SPOCK1	10390.93237	15861.77424	1.526501538	0.610229043	0.000924244	0.023074434
NIPBL	2694.501582	3911.719188	1.451741285	0.537784373	0.000924821	0.023074434
RBM42	885.0807307	567.537242	0.641226526	-0.641093988	0.000930984	0.023146228
SLC1A5	2057.155902	1314.898355	0.639182647	-0.645699853	0.000931624	0.023146228
NELFB	924.0810746	576.0480271	0.623373904	-0.681830333	0.000933234	0.023146228
CHCHD5	84.18263861	34.52085739	0.410070983	-1.286054433	0.000933818	0.023146228
FNIP1	1075.51976	1617.961116	1.504352756	0.589142905	0.000936117	0.023146228
NECTIN3	2619.644749	3754.887818	1.433357641	0.519398625	0.000936647	0.023146228
DPP3	620.7125056	410.7600284	0.661755684	-0.595629414	0.000942147	0.023245125
SLC22A17	161.1281502	85.32059205	0.529520087	-0.917242683	0.000950096	0.023314122
EDF1	1301.563852	819.813796	0.629868289	-0.666877916	0.000950864	0.023314122
RBM8A	548.727855	917.600399	1.67223222	0.741775206	0.000950953	0.023314122
PRTG	202.360125	330.8943531	1.635175671	0.709445636	0.000953857	0.023348444
CDKL5	217.3932435	350.7559444	1.613462952	0.690160451	0.000956311	0.023371631
LONP1	1810.923877	1266.289179	0.699250363	-0.516118997	0.000967759	0.023595891
MRPS34	436.2129758	266.33896	0.610570925	-0.711769204	0.000968528	0.023595891
TRIB3	588.3814831	384.7008273	0.653828916	-0.613014912	0.000972352	0.023632152
DDX39A	805.1405769	508.9860504	0.632170412	-0.661614581	0.000973377	0.023632152
BUD23	548.0541492	349.125502	0.637027386	-0.650572699	0.000974585	0.023632152
DNASE1	227.5331326	364.6299694	1.602535706	0.680356502	0.000978786	0.023686719
DOCK7	2918.141798	4095.292491	1.403390505	0.488916507	0.000979887	0.023686719
RABEP2	276.3671453	154.2172506	0.558015861	-0.841621964	0.000994512	0.023986276
ATP13A2	517.8041869	326.8807209	0.631282498	-0.66364234	0.000995371	0.023986276
MTG2	635.0221689	417.7962587	0.657923895	-0.604007385	0.000999333	0.024017054
SLC10A3	301.823412	155.4434644	0.515014602	-0.957314758	0.000999743	0.024017054
THBS3	129.6622125	57.92764182	0.446758086	-1.162434255	0.001007434	0.024164401
RFXANK	357.5615433	197.0763705	0.551167692	-0.859436771	0.00101156	0.024222014
RAB13	183.708443	80.20994382	0.436615446	-1.195564925	0.001012957	0.024222014
GABARAPL1	765.5022563	503.1327091	0.657258297	-0.605467646	0.001025779	0.024440931
MAGEA11	365.0219516	227.0892438	0.622124896	-0.684723854	0.001026076	0.024440931
MPST	317.5047004	153.7112907	0.484122882	-1.04655481	0.001026837	0.024440931
WDR6	1572.671569	835.9901651	0.531573268	-0.91165954	0.001032336	0.024511744
PTBP2	661.9138654	1050.234716	1.58666372	0.665996393	0.001032971	0.024511744
TCTN1	988.5721623	1511.331844	1.528802754	0.612402282	0.001039045	0.024618218
DHFR	2346.422816	3289.31945	1.4018443	0.487326121	0.001042959	0.0246733
SMO	500.6708738	323.9598542	0.647051529	-0.628047488	0.001048512	0.024741891
ATP5F1D	151.2319641	74.05565887	0.489682583	-1.03008121	0.001049479	0.024741891
LRP5	519.9401108	334.8963773	0.644105678	-0.634630686	0.001052157	0.024741891
ETV1	1016.638991	1462.538537	1.438601657	0.524667171	0.001053658	0.024741891
ING5	320.1637595	195.2850135	0.609953525	-0.713228774	0.001054692	0.024741891
CYB5R4	593.8731331	876.0050137	1.475070962	0.560784361	0.001056905	0.024741891
CDCA5	1545.651011	983.9564266	0.63659676	-0.651548279	0.001057019	0.024741891
BAK1	250.0815231	131.4990032	0.525824545	-0.927346606	0.001060454	0.024773558
ZNF263	193.7972953	107.7104294	0.555789126	-0.847390486	0.001061564	0.024773558
ZNRD2	174.3239115	94.71332251	0.543318021	-0.880131196	0.001065128	0.024819405
PSMB10	39.80802562	10.09209867	0.253519197	-1.979833102	0.001070739	0.02491273
ERO1A	6828.829038	9473.213775	1.387238386	0.472215725	0.001075554	0.024967978
SLC12A7	75.89924114	30.99732667	0.408401009	-1.291941664	0.001076331	0.024967978
HMOX1	215.5597132	95.97202993	0.445222479	-1.167401659	0.001082739	0.025079133
DSP	3926.030442	6014.802738	1.53203161	0.615446064	0.001087947	0.025152705
GLYR1	1578.058606	1104.686402	0.700028755	-0.514513909	0.001089156	0.025152705
H1-0	2802.113003	3891.063444	1.388617604	0.473649366	0.00109357	0.025165702
PTPRH	82.18451745	34.53168861	0.420172676	-1.25094575	0.00109765	0.025165702
PAMR1	586.0643737	318.1981898	0.54294068	-0.881133511	0.001098655	0.025165702
NSD1	1949.025172	2732.114513	1.401785135	0.48726523	0.001098671	0.025165702
PHETA2	285.7006401	143.6300232	0.502729091	-0.992146919	0.001100538	0.025165702
RHBDD3	241.7942987	112.7402319	0.466265055	-1.100777787	0.001100873	0.025165702
CPLANE1	1189.704831	1697.783466	1.427062765	0.513048789	0.001101454	0.025165702
HIF1A	7107.357714	11963.57786	1.683266601	0.751263693	0.00110425	0.025165702
MYOF	5817.485204	8048.368	1.383478895	0.468300635	0.001104314	0.025165702
KLF7	1376.058313	1939.999638	1.409823712	0.495514775	0.001107899	0.025199171
ORAI3	109.9923355	51.76252566	0.470601205	-1.087423079	0.001110561	0.025199171
MAP3K10	116.4702781	56.58808868	0.485858621	-1.041391527	0.001110654	0.025199171
TPRA1	503.3414135	226.2173529	0.449431235	-1.153827702	0.001113717	0.025225771
ANKRD26	803.6362633	1289.42829	1.604492416	0.682116971	0.001116172	0.025225771
MICALL2	196.6056377	110.0936193	0.559971833	-0.836573835	0.001116767	0.025225771
LY6E	1031.101764	660.5075595	0.640584259	-0.642539748	0.001118328	0.025225771
ERI2	552.7904416	819.1318398	1.481812597	0.567363003	0.001120515	0.025238431
ABCA2	1051.483616	718.3601597	0.683187212	-0.549647125	0.001124531	0.025292164
CMC1	295.1757644	166.6333559	0.564522484	-0.824897051	0.001126957	0.025310051
SDHAF2	39.5681495	10.3880151	0.262534772	-1.929419579	0.001131634	0.025378364
DLGAP5	1952.077217	2745.661682	1.406533337	0.492143747	0.001135337	0.025424669
CKAP2	3663.739415	5493.524753	1.499431081	0.584415213	0.001137318	0.025432324
KIF5B	6107.538057	8482.403696	1.388841726	0.473882197	0.001140374	0.025463973
NUP88	1105.608959	1575.612206	1.425108031	0.511071288	0.001143769	0.025486307
PRR11	3185.230347	4423.701146	1.388816715	0.473856216	0.001144659	0.025486307
NUF2	2084.586041	2932.882687	1.406937698	0.492558445	0.001147426	0.025511332
LARP4	3469.991869	4843.704599	1.395883559	0.4811786	0.00115319	0.025582381
SIRT7	242.7461494	143.1890506	0.589871563	-0.761527235	0.001153919	0.025582381
KRBA1	130.7518659	65.69573392	0.502445862	-0.99295994	0.001156334	0.025599353
PKD1	858.8844139	535.1628413	0.623090643	-0.682486044	0.001166358	0.025731281
PPP1R12A	3184.730173	4967.102849	1.559662069	0.641233475	0.001166702	0.025731281
MFSD5	284.2180004	171.969906	0.605063387	-0.724841806	0.001167267	0.025731281
CENPB	786.6790216	530.9240839	0.674892897	-0.567269525	0.001173157	0.025806805
SLC29A2	73.41754086	28.66248887	0.390403826	-1.356960902	0.001174019	0.025806805
MECOM	649.9646946	947.7525244	1.458160008	0.54414904	0.001187218	0.026060022
RPS27	2397.004811	1119.710822	0.467129151	-1.098106616	0.001193836	0.02616828
SLC48A1	213.0116687	120.7775508	0.566999693	-0.81858014	0.001208455	0.026451362
PXK	1519.010707	2138.002056	1.40749637	0.493131202	0.001214522	0.026546708
PAXIP1	469.9730617	698.4401619	1.486128076	0.571558454	0.001220084	0.0266052
PTOV1	142.0834818	72.94200765	0.513374297	-0.961917027	0.001220627	0.0266052
FUCA2	1715.02429	1209.303442	0.705123216	-0.504052714	0.001230623	0.026752618
NDUFB4	1102.53009	489.7805025	0.44423323	-1.170610782	0.001230838	0.026752618
TPR	9852.567647	16960.16326	1.721395262	0.783578403	0.001239854	0.026886119
EPN1	994.4044745	678.7553437	0.682574708	-0.550941137	0.001240506	0.026886119
RIMOC1	2169.062167	3029.527395	1.396699201	0.482021349	0.001242177	0.026886119
CAST	4323.223904	5987.640717	1.384994358	0.4698801	0.001246201	0.026901186
ZNF41	455.187473	679.6113761	1.493036202	0.578249148	0.00124634	0.026901186
PFKL	1789.01983	1148.475043	0.641957693	-0.639449873	0.001263714	0.027238296
UBL4A	446.9079025	286.0980432	0.640172263	-0.643467925	0.001265698	0.027243234
CROCC	244.5516043	143.6892065	0.587561905	-0.767187234	0.001283656	0.027591502
SRGAP1	1090.777447	1706.934436	1.564878739	0.646050868	0.001289218	0.027672725
PLXND1	715.255775	482.4324974	0.674489482	-0.568132148	0.001292524	0.027681343
NCLN	1307.144807	829.5832886	0.634652935	-0.655960236	0.001293187	0.027681343
WDR24	145.3639227	75.32519752	0.518183578	-0.948464801	0.00129579	0.027698856
REEP4	557.3838171	366.8889886	0.658234016	-0.60332751	0.001302238	0.027798401
CEP290	2131.185918	3951.088824	1.853939063	0.890593825	0.0013041	0.027799902
SAMD14	79.8482736	33.19213546	0.415690083	-1.266419765	0.001307294	0.027802656
TOR4A	651.3567414	369.7990241	0.567736542	-0.816706492	0.001307812	0.027802656
BBS7	637.1734002	928.342737	1.456970327	0.542971495	0.001309742	0.027805584
ARL16	279.7892157	169.8234493	0.606969246	-0.720304675	0.001312822	0.0278329
TMEM131	1537.375303	2362.197899	1.536513495	0.619660438	0.001318485	0.027914825
SIN3A	1597.121157	2231.488388	1.397194182	0.48253254	0.001326526	0.02804681
BMP2K	201.8331629	326.7414687	1.618869089	0.694986326	0.001333253	0.028150685
CALD1	7753.830132	13473.93841	1.737713902	0.797190575	0.001336129	0.028173085
FAM219A	1188.509278	769.1432591	0.647149563	-0.627828923	0.001347362	0.028371394
PREPL	1395.645251	2059.540921	1.475690846	0.561390511	0.00135382	0.028468744
ZNF791	1071.016978	1514.757894	1.41431735	0.500105874	0.001357857	0.028514989
COL18A1	698.5269288	316.5085642	0.453108608	-1.142071197	0.001364146	0.028579522
NTM	960.3790117	1361.460109	1.417627929	0.503478932	0.001364613	0.028579522
ARHGEF1	1299.338622	904.7634299	0.696326126	-0.52216494	0.001368046	0.02861281
ZNF175	549.9234087	808.0444565	1.46937636	0.555203969	0.001375047	0.028720529
SLC50A1	616.9408319	387.2882567	0.627755915	-0.671724377	0.001385303	0.028822975
SLC35A2	410.8638968	262.616217	0.639180563	-0.645704556	0.001385325	0.028822975
QDPR	478.007642	311.1886493	0.651011871	-0.619244245	0.00138938	0.028822975
RC3H1	1099.657978	1556.014038	1.41499818	0.500800197	0.001389654	0.028822975
NOP53	1403.702793	750.6529378	0.534766292	-0.903019564	0.001389746	0.028822975
PITPNM1	657.7249568	437.3294398	0.66491234	-0.588763943	0.001391095	0.028822975
TBC1D16	1196.967459	658.7428922	0.550343192	-0.861596536	0.001394534	0.028855696
TMEM132A	431.3554756	232.1782296	0.538252654	-0.893644567	0.001409994	0.02913674
ACSL4	5084.312683	7008.986265	1.37855138	0.463153039	0.001418628	0.029276175
CFAP298-TCP10L	34.23089703	79.69895668	2.328275435	1.219261739	0.001428783	0.029443011
WNK1	5423.491819	7806.593578	1.439403587	0.525471159	0.001430506	0.029443011
TRADD	107.0423636	39.85740755	0.372351714	-1.425262097	0.001432938	0.029446326
MFSD3	21.33370234	2.668275079	0.125073231	-2.999155048	0.001434462	0.029446326
RUSC2	1101.293728	759.9497409	0.69005182	-0.535223389	0.001445123	0.029569388
CCDC91	533.3132308	785.1811528	1.472270155	0.558042423	0.001447152	0.029569388
TLE5	1240.924837	740.3948973	0.596647658	-0.745048877	0.001448549	0.029569388
GSN	710.6968414	432.7781308	0.608949	-0.715606689	0.001451617	0.029569388
DOK4	341.0764001	189.012362	0.554164293	-0.85161434	0.001451637	0.029569388
SOX9	143.2126913	239.7045613	1.673766194	0.743098014	0.00145189	0.029569388
RNF187	902.0647605	586.3551965	0.650014525	-0.621456139	0.001463618	0.029769186
MRPL14	352.5572993	172.9435282	0.4905402	-1.027556723	0.001470173	0.02986336
POLR1F	676.5488834	983.7479367	1.454067786	0.540094526	0.001472429	0.029870101
RAB26	30.75778994	6.676103307	0.217054064	-2.203873659	0.001487166	0.03010794
NT5C3B	654.2429086	434.8712083	0.664693805	-0.589238187	0.001488033	0.03010794
CCS	187.6536486	105.9782557	0.56475457	-0.824304054	0.001491224	0.030133207
EIF6	1080.342783	504.1496562	0.466657124	-1.099565175	0.001498123	0.030233255
ORAI1	248.8859693	148.4555862	0.596480335	-0.745453521	0.00150765	0.03038601
VEZF1	1938.877629	2983.33893	1.53869377	0.621706136	0.00151649	0.030492037
MPHOSPH10	1126.550962	2007.407437	1.781905573	0.833420887	0.001516841	0.030492037
ZFTA	337.2179604	211.0795933	0.625944102	-0.675894268	0.001521955	0.030555267
HDGFL2	1118.485732	774.286401	0.692263101	-0.530607643	0.001528048	0.030637952
CLIP2	863.8261405	530.8699278	0.614556452	-0.702382556	0.001544973	0.030878432
ZNF800	979.4428144	1492.250466	1.523570794	0.607456538	0.001547607	0.030878432
AP5B1	309.3514519	191.7614828	0.619882278	-0.689933835	0.001550081	0.030878432
NCOA3	2287.439974	3173.840928	1.387507854	0.472495938	0.001550753	0.030878432
ATMIN	1466.581092	2046.354656	1.395323223	0.480599358	0.001553052	0.030878432
SOCS3	254.7425301	153.1035994	0.601013107	-0.734531642	0.001553956	0.030878432
MRPL22	641.2436405	420.8196334	0.656255449	-0.607670597	0.00155397	0.030878432
RXRB	757.6705356	419.0441349	0.553069065	-0.854468445	0.001568673	0.031114954
SOS1	1690.518622	2511.622081	1.485710981	0.571153492	0.001569883	0.031114954
NUB1	1529.044695	2311.694081	1.511855139	0.596319912	0.001581106	0.031297428
WDR81	273.2168534	165.3313236	0.605128569	-0.724686396	0.001594083	0.031495396
PICK1	180.0388427	99.89398524	0.554846853	-0.849838477	0.001595166	0.031495396
MAP3K13	573.3534788	835.9483938	1.457998294	0.543989031	0.001597334	0.031497974
PGGHG	185.6517005	87.55292169	0.471597736	-1.084371302	0.001599519	0.031497974
TMPRSS9	42.61636796	12.53447182	0.294123418	-1.765506437	0.001601386	0.031497974
TIMP3	2159.866475	2986.694188	1.382814272	0.467607399	0.001603623	0.031502051
TAOK2	1323.303308	928.9771179	0.70201375	-0.510428807	0.001607934	0.031546802
UBP1	2528.578449	3493.744602	1.381703069	0.466447611	0.001610203	0.031551442
TRPV4	98.2243503	44.84968921	0.45660459	-1.130982732	0.00162638	0.031774371
KNL1	2199.146251	3442.047841	1.565174594	0.646323598	0.001628934	0.031774371
MEGF8	977.7075307	676.7705784	0.692201458	-0.530736114	0.001629555	0.031774371
G0S2	219.0251665	127.679556	0.582944682	-0.778569108	0.001630514	0.031774371
MLLT11	548.8133336	348.0710341	0.634224813	-0.656933773	0.001631817	0.031774371
TOLLIP	384.8653605	244.2500663	0.634637698	-0.655994874	0.001645224	0.031995274
NYAP1	16.00027676	1.102820003	0.068925058	-3.858827613	0.001650568	0.032059029
NBL1	474.5141131	151.2580863	0.318764147	-1.649438725	0.001652757	0.032061413
HSPA1B	355.4524076	209.4924758	0.589368566	-0.762757978	0.001656189	0.032087893
SENP1	1440.161494	2010.193302	1.395811033	0.48110364	0.001663036	0.032111785
NOL3	318.5394902	199.2553209	0.625527845	-0.676853988	0.001663427	0.032111785
SGSH	355.0632482	224.6577018	0.632725868	-0.660347516	0.001665035	0.032111785
NFKBIL1	96.80040109	44.38705413	0.458542048	-1.124874062	0.001665699	0.032111785
MKI67	11343.23602	19257.42435	1.697701106	0.763582483	0.001672987	0.032212263
ZMYND8	2523.350923	3469.647727	1.375015934	0.459448337	0.001683523	0.032374968
HSP90AA1	52589.61835	71551.46934	1.360562628	0.444203367	0.001695742	0.032549237
CNPY4	217.0742552	125.6889867	0.579013788	-0.788330392	0.00169828	0.032549237
ZNF644	1718.758982	2459.364426	1.430895461	0.516918275	0.001698878	0.032549237
HMGB1	8888.709056	12126.66986	1.36427796	0.448137611	0.00170136	0.032549529
LIMK1	508.5064214	333.46012	0.655763833	-0.608751759	0.001703088	0.032549529
MTLN	68.4732747	23.08920557	0.337200253	-1.568322475	0.001711208	0.032643376
DHX37	591.7601705	397.8004424	0.67223254	-0.572967716	0.001712205	0.032643376
REEP2	106.0356493	50.77807223	0.478877364	-1.062271852	0.001720008	0.032751899
NBDY	368.770664	234.6422652	0.636282351	-0.652260989	0.001732042	0.032929364
TNKS1BP1	2207.31098	1518.801689	0.688077803	-0.539356392	0.001737432	0.032929364
CAPRIN1	10220.662	13932.35447	1.363155779	0.446950441	0.001737601	0.032929364
TRIP11	1335.766708	2603.119397	1.948782958	0.962573422	0.001737815	0.032929364
DGKQ	138.7086213	67.20200571	0.484483265	-1.045481262	0.001743939	0.033005111
UBE2M	1285.160395	900.5513622	0.700730715	-0.513067961	0.001757537	0.033208406
CBS	94.9400826	43.99443357	0.463391566	-1.109696308	0.001758961	0.033208406
CENPE	2408.726944	5401.455346	2.24245233	1.165077317	0.00177237	0.033397922
FAM120A	5777.288019	8597.7596	1.488199926	0.573568352	0.001773303	0.033397922
PEAK1	1747.337466	2425.945612	1.388366964	0.473388942	0.001788147	0.033636667
FIS1	402.631536	230.4243934	0.57229594	-0.805166723	0.001799959	0.033817874
FLNC	4354.245784	2984.490468	0.685420763	-0.544938199	0.001802539	0.033825403
RPL15	11170.12266	7997.25608	0.715950605	-0.482068038	0.001808897	0.033903703
LEMD2	934.9291114	649.5443468	0.69475251	-0.525428953	0.001812496	0.033930195
DLG1	3054.446579	4370.336422	1.430811215	0.516833332	0.001822355	0.034073649
MANEA	1731.836075	2636.235714	1.522220117	0.606176992	0.001826448	0.034109083
CIB1	408.8300464	265.8171417	0.650189838	-0.621067087	0.001833714	0.034203609
FBLIM1	1614.66913	1141.793912	0.707138008	-0.49993629	0.001856551	0.034588005
TRAPPC2L	402.3087208	261.465045	0.649911452	-0.621684925	0.001864764	0.03462749
RAB8B	277.5946014	427.6574282	1.540582656	0.623476088	0.001865035	0.03462749
ARL4D	127.6640913	46.30760893	0.362730102	-1.463031618	0.001865364	0.03462749
LOXL1	136.8878589	72.32348516	0.528341123	-0.920458389	0.001869551	0.034663755
B4GALT3	967.9619152	655.5961236	0.67729537	-0.562142961	0.001872471	0.034676463
FANCG	673.3079987	455.8031259	0.676960807	-0.562855785	0.001885774	0.034814926
SLC27A1	147.9834256	80.10240847	0.541293109	-0.885518074	0.001887312	0.034814926
EIF3A	9494.577388	15927.14855	1.677499472	0.746312312	0.001887764	0.034814926
BANF1	2007.682625	1390.987908	0.692832568	-0.529421347	0.001889114	0.034814926
CD2AP	2344.440003	3701.517289	1.578849228	0.658873408	0.001891165	0.034814926
IQGAP1	11916.05092	16174.07151	1.357334877	0.440776701	0.001902204	0.034976666
SERF2	226.7969094	106.3008618	0.468705072	-1.093247688	0.001904484	0.034977138
ISOC2	305.0323944	151.9199337	0.498045245	-1.005651284	0.001910914	0.035043706
ZNF567	280.6785491	430.9283674	1.535309231	0.618529262	0.001912624	0.035043706
IL4R	1169.908632	817.5706351	0.698832894	-0.516980578	0.001922364	0.035176202
PMPCB	1007.817151	1419.79198	1.408779339	0.494445656	0.001924389	0.035176202
ZNF462	387.0331867	574.0474034	1.483199434	0.568712599	0.001929316	0.03521196
RAB7A	8233.559037	12144.87976	1.475046174	0.560760117	0.001930883	0.03521196
POLK	943.1232034	1450.235771	1.537694933	0.620769312	0.001938391	0.035292382
TERF1	866.8067274	1556.919199	1.796154956	0.844911818	0.001939842	0.035292382
BCAP31	2218.706366	1385.414625	0.624424505	-0.679400939	0.001952646	0.035483732
CNIH2	44.0913539	13.45974197	0.305269419	-1.711845025	0.001957234	0.035525519
ST3GAL4	360.0508973	228.5955156	0.634897781	-0.65540376	0.001963949	0.035605759
SH3BP5L	574.4979958	382.4843561	0.665771437	-0.586901118	0.001968311	0.0356432
TMEM203	452.7134265	295.1465051	0.651949971	-0.617166836	0.001972231	0.035672557
SENP3	246.5178231	101.211876	0.41056616	-1.284313374	0.001979158	0.035756177
BAHD1	227.2690079	135.1033796	0.594464599	-0.750337197	0.001999485	0.036081396
ADNP	4272.012804	5833.977002	1.365627228	0.449563728	0.002006188	0.036160309
LRRC45	284.7883455	176.2519883	0.618887644	-0.692250575	0.002027353	0.036477916
CYP51A1	49.42860636	11.31328525	0.228881332	-2.127328298	0.00202851	0.036477916
MIEN1	158.2253881	87.23031563	0.551304166	-0.859079592	0.002036591	0.036580855
CLOCK	2728.442818	3750.524113	1.374602425	0.459014409	0.002044603	0.036642386
CORO1B	441.5974381	244.6159973	0.553934367	-0.852213047	0.002046203	0.036642386
HEG1	6715.316386	9124.83869	1.358809945	0.442343683	0.002050677	0.036642386
PFN2	4600.054172	3372.250271	0.733089252	-0.447939241	0.002050704	0.036642386
NSA2	1450.124024	2013.760158	1.38868133	0.473715572	0.002051822	0.036642386
MRPS26	171.7005816	95.86449458	0.558323645	-0.84082644	0.002063145	0.036733486
TIMM17B	202.7926674	107.9255001	0.532196265	-0.90996971	0.002065334	0.036733486
AP4M1	97.5672393	41.1969607	0.422241738	-1.243858901	0.002066384	0.036733486
FAM53B	126.8462164	65.7549172	0.518382961	-0.947909798	0.002066392	0.036733486
ITGA3	4385.476959	3187.490971	0.726828804	-0.460312502	0.002073399	0.036815879
MTR	1904.521697	2622.247573	1.376853609	0.461375176	0.002079265	0.036877847
RELT	195.1306517	108.979968	0.558497433	-0.840377446	0.002093636	0.037090345
CMTM1	35.46600686	87.91885263	2.478961135	1.309735653	0.002097889	0.037123304
NFAT5	1148.964089	1657.092465	1.442249136	0.528320399	0.002107837	0.037256864
RBAK	808.7412934	1146.669381	1.417844483	0.503699298	0.002112065	0.037289125
ERCC1	652.6033319	442.9135544	0.67868724	-0.559181205	0.00211955	0.037348649
ARHGAP5	583.6388243	841.5108459	1.441834934	0.52790601	0.00212025	0.037348649
RING1	466.0150881	308.9346572	0.662928444	-0.59307494	0.002123321	0.037360347
SREBF1	572.5942944	383.7863884	0.670258842	-0.57720975	0.002129392	0.037424732
PRKRA	801.3625368	1309.774179	1.634434003	0.708791123	0.002141704	0.037598531
ARHGAP20	316.1560365	474.4435306	1.500662571	0.585599619	0.002147972	0.037665955
SEC24B	837.134764	1308.956444	1.563614964	0.644885297	0.002150882	0.037674423
SLK	3586.236326	5758.55743	1.605738414	0.683236887	0.0021576	0.037749488
SASS6	751.5485979	1120.497617	1.490918379	0.576201279	0.002162342	0.037776
ASF1B	897.5913055	623.7435413	0.694908181	-0.52510573	0.002167786	0.037776
PLD2	460.2810225	302.6511744	0.657535635	-0.604859012	0.0021687	0.037776
TMEM147	292.1351997	128.3897555	0.439487455	-1.18610611	0.002170762	0.037776
NLGN2	1685.38169	1103.361931	0.654665906	-0.611169248	0.002171286	0.037776
TCF19	2611.92787	1891.582317	0.724209247	-0.465521496	0.00217856	0.037860107
MMGT1	1554.486907	2158.369607	1.388477187	0.473503473	0.002185618	0.037935901
RHBDF1	562.135417	377.8096533	0.672097224	-0.57325815	0.002187811	0.037935901
PPP4C	2066.742005	1125.848472	0.544745531	-0.876345638	0.002193204	0.037986986
CRYBG3	950.8005266	1342.993004	1.412486601	0.498237182	0.002196801	0.038006864
FADS3	366.0018778	234.2279822	0.639963881	-0.643937612	0.002205364	0.038109484
ZC3H7A	2438.206206	3350.878158	1.374321069	0.458719086	0.002208511	0.038109484
VPS28	420.1144525	267.301751	0.636259356	-0.652313129	0.0022101	0.038109484
CDIPT	576.2906827	317.3479614	0.55067342	-0.86073112	0.002215692	0.038163503
C1D	379.2920588	564.3104045	1.487799155	0.573179783	0.002225139	0.038283744
C8orf82	76.70946232	33.54723518	0.437328514	-1.193210679	0.002229361	0.038307021
FN3KRP	676.1393023	461.6023111	0.682702972	-0.550670063	0.002233033	0.038307021
SLC25A36	4045.488925	5528.717512	1.366637658	0.450630787	0.00223556	0.038307021
HPCAL1	604.5986747	407.2090313	0.673519556	-0.570208258	0.002236366	0.038307021
PTPN22	639.5619681	1017.483553	1.590906908	0.669849419	0.002239828	0.038324026
TRMT112	904.8820088	365.7645062	0.404212375	-1.306814603	0.002242524	0.038327894
KLHL22	328.4981937	208.2229371	0.633863264	-0.657756438	0.002248638	0.038346969
TYK2	1172.377565	723.8576244	0.617427053	-0.695659398	0.002251935	0.038346969
TMEM200A	7991.672788	11119.91978	1.391438323	0.476576961	0.002252533	0.038346969
PRRC2C	10385.96514	16540.12499	1.592545783	0.671334848	0.002253901	0.038346969
CEP170	6559.428529	8900.484263	1.356899343	0.440313703	0.002256811	0.038346969
TUFM	2217.173977	1597.597038	0.720555561	-0.472818417	0.002258466	0.038346969
EEA1	2844.007203	4864.503845	1.710440058	0.774367546	0.002274328	0.038553886
MAFF	854.9085933	593.0637935	0.693716028	-0.527582877	0.002276951	0.038553886
PRELID3B	3762.303175	5130.093531	1.363551339	0.44736902	0.002278105	0.038553886
GNAQ	2910.768155	3971.598324	1.364450246	0.448319788	0.002283272	0.038599235
CUL3	1322.758499	1862.647127	1.408153589	0.493804699	0.002296762	0.038783017
NECTIN2	1239.049211	847.7610582	0.684202896	-0.547503885	0.002299141	0.038783017
IFRD2	578.7609024	391.9204114	0.67717154	-0.562406754	0.002315386	0.038993405
RIOK1	618.1134244	887.7434132	1.43621442	0.522271153	0.002316639	0.038993405
AIP	495.2034724	308.4395285	0.622854131	-0.683033764	0.002321536	0.039033504
RNF24	609.4013114	872.0613959	1.431013324	0.517037104	0.002333069	0.03918495
NT5E	14457.85446	19514.70826	1.349765162	0.432708423	0.002336064	0.039189534
PRPF40A	4258.01705	6727.037633	1.579852207	0.659789602	0.002339297	0.039189534
ARHGAP21	3926.887873	5891.534462	1.500306261	0.585257032	0.002340917	0.039189534
NFE2L2	2261.398054	3114.202775	1.377113936	0.461647926	0.00234465	0.039209724
EIF3D	4181.432622	5665.793272	1.354988537	0.438280647	0.002352875	0.039304909
OCIAD2	140.848372	76.20211559	0.541022338	-0.886239932	0.002371181	0.039545888
MEF2C	232.4454964	359.9227729	1.548417924	0.630794913	0.002373786	0.039545888
GLIS2	136.4081067	72.19428737	0.529252177	-0.917972797	0.002374945	0.039545888
LRRCC1	613.5277026	1156.159592	1.884445621	0.914140164	0.002385472	0.039665461
UBE2S	1612.50767	969.5764417	0.601284856	-0.733879473	0.002388319	0.039665461
MLLT10	941.9365908	1366.797436	1.451050367	0.537097598	0.002391503	0.039665461
STK11	692.59637	473.3674002	0.68346792	-0.549054472	0.002392349	0.039665461
ZBTB7B	334.539767	195.6076196	0.584706629	-0.774215146	0.002394912	0.039665567
RPS2	14186.46066	8485.876499	0.598167274	-0.741379113	0.002405651	0.039800959
ZEB1	1527.943561	2301.128516	1.506029787	0.590750305	0.002411076	0.039848226
TFAP2A	340.4244033	520.1001234	1.527799178	0.61145492	0.002419579	0.039946226
FAM111B	1635.717034	2497.258731	1.526705829	0.610422106	0.002425995	0.040009584
DNAH17	47.2812019	15.66538198	0.331323684	-1.593686762	0.002432646	0.040074243
MROH1	415.0094224	273.6660795	0.659421364	-0.600727466	0.00243508	0.040074243
NRAS	3841.008184	5239.864544	1.364189893	0.448044479	0.002440111	0.040114502
SRP72	8423.370248	11385.35861	1.35163934	0.434710247	0.002453257	0.040287928
MBNL2	1522.180133	2104.116356	1.38230444	0.467075391	0.002461664	0.040341118
SHKBP1	642.2822572	377.5887786	0.587886049	-0.766391553	0.002461695	0.040341118
EEF1D	571.8376494	277.178779	0.484715862	-1.044788801	0.002467352	0.040383914
KCTD12	5703.118913	7970.975272	1.39765195	0.483005139	0.002469511	0.040383914
LDB1	803.8008541	554.3250644	0.689629852	-0.536105868	0.002490722	0.040611756
ARRDC3	1028.010163	1435.398178	1.396287926	0.481596468	0.002495773	0.040611756
PDK4	3708.731583	5208.243668	1.404319388	0.489871089	0.002497123	0.040611756
LMAN2L	304.2068657	192.3424845	0.632275291	-0.661375255	0.002498206	0.040611756
INO80E	903.6928566	579.7757974	0.641562886	-0.640337409	0.002498607	0.040611756
ALDH1A3	2902.5447	2125.666019	0.732345662	-0.449403344	0.002499145	0.040611756
PLOD2	13365.41698	18022.18277	1.348419043	0.431268907	0.002508951	0.040728459
TRIM65	465.2482499	278.1307388	0.597811467	-0.742237525	0.002519426	0.040855774
CDCA7	749.9192144	1062.645017	1.417012655	0.502852643	0.002524301	0.0408901
TENT5A	1153.834357	1634.078301	1.416215673	0.502040988	0.002528891	0.0408901
IK	1973.917495	3022.71629	1.531328588	0.614783885	0.002530202	0.0408901
PRDM10	534.8826365	770.3493641	1.440221296	0.526290505	0.002532082	0.0408901
ENKD1	259.1789686	113.8430519	0.439244945	-1.18690241	0.0025513	0.041087349
FUZ	112.3719623	56.51807417	0.502955301	-0.991497904	0.002552289	0.041087349
PLTP	359.6260087	231.4413405	0.643561186	-0.635850778	0.002552746	0.041087349
PKN2	2714.806861	3699.955308	1.362879754	0.44665828	0.002554887	0.041087349
CCDC40	51.9932457	18.5703902	0.357169281	-1.485320089	0.002567752	0.041209418
MED16	575.0326117	375.9157882	0.653729511	-0.613234269	0.002569703	0.041209418
MPP4	70.32211256	130.525381	1.856107222	0.892280053	0.002570444	0.041209418
CEP162	447.0661268	713.8421211	1.596726028	0.675116791	0.002573243	0.04121172
ZNF608	44.46903269	93.05116329	2.092493532	1.065223164	0.002577114	0.041231175
MIS18BP1	1712.509435	2560.334542	1.495077626	0.580220393	0.002583544	0.041291476
ZSWIM9	314.6376676	201.3534256	0.639953338	-0.64396138	0.002594267	0.041394516
ZNF160	883.9285599	1240.39825	1.403278846	0.488801716	0.002595326	0.041394516
ATP5MC2	860.2879414	461.7473673	0.536735836	-0.89771588	0.002603242	0.041453731
TMEM254	193.0113227	301.9842999	1.564593702	0.645788062	0.002604381	0.041453731
SRC	839.6751547	465.7602228	0.554690966	-0.850243866	0.002613115	0.041550132
IKBKG	122.6573078	64.01191227	0.521876058	-0.938220878	0.002618559	0.041594074
APPL1	2207.90046	3029.188931	1.371977128	0.45625643	0.002633128	0.041782735
CAV2	1281.021236	1782.378	1.391372719	0.476508939	0.002636497	0.041793464
NTN4	381.9511178	562.9116681	1.473779344	0.559520539	0.002643921	0.041868381
CNPPD1	225.1726402	135.8027478	0.603105012	-0.72951887	0.002657782	0.042003649
ZNF292	1789.970428	2643.035211	1.476580378	0.562259892	0.002658868	0.042003649
DDX21	5718.909963	7725.877674	1.350935357	0.433958643	0.002660969	0.042003649
JMJD1C	2092.591294	3147.799139	1.50425893	0.589052921	0.00266329	0.042003649
LSS	1400.687729	808.699723	0.57735904	-0.792459333	0.002670521	0.04207494
COX7B	994.5320488	521.2246058	0.524090306	-0.932112671	0.002673331	0.042076497
SNRPC	1533.761818	1084.162187	0.706864765	-0.500493866	0.002684119	0.042203492
CEP55	2945.532416	4495.267634	1.526130763	0.609878582	0.0026899	0.042251575
MED11	55.23413043	20.95358007	0.379359282	-1.398363257	0.002693375	0.042263382
BRD4	2047.80202	2900.039847	1.416171983	0.50199648	0.002700984	0.042309296
ECSIT	286.7788129	179.2053486	0.624890475	-0.678324745	0.002703856	0.042309296
PHF20L1	1593.595726	2190.733176	1.374710751	0.459128097	0.00270448	0.042309296
ZRANB2	4829.810029	6712.060011	1.389715117	0.47478917	0.002711207	0.042371824
PABIR1	538.3047068	770.7903367	1.431884817	0.517915445	0.002721532	0.042466626
SELENOK	1080.708982	642.7932018	0.594788433	-0.749551504	0.002723301	0.042466626
SLC7A5	3453.4034	2453.577992	0.710481142	-0.493131737	0.002728049	0.042466626
CPTP	293.2491017	182.3254275	0.621742493	-0.685610912	0.002729556	0.042466626
NPM3	238.2267719	119.2496166	0.500571853	-0.998350925	0.002730955	0.042466626
HSP90B1	105855.4097	150204.3043	1.41895728	0.504831155	0.002740205	0.042534927
HYAL2	273.5039394	170.5011551	0.62339561	-0.6817801	0.002740829	0.042534927
SPA17	89.55562029	158.6985451	1.772066841	0.825433022	0.002749862	0.04263247
C6orf47	268.893969	140.7950295	0.523607986	-0.933440994	0.00275723	0.042704039
SPATS2L	1156.328826	1730.179529	1.496269479	0.581370029	0.002761308	0.042716646
PCBP1	38.75792831	11.43165182	0.294950022	-1.761457577	0.002764909	0.042716646
DNASE2	364.9351857	186.392439	0.510754913	-0.969296918	0.002768198	0.042716646
PHACTR4	1450.652273	2135.629697	1.472185814	0.557959774	0.002769054	0.042716646
MKRN3	56.99237547	112.0358365	1.965803944	0.975119444	0.002787952	0.042965474
SNRNP25	289.220957	167.5369636	0.579269792	-0.787692662	0.002792433	0.042991832
RNF166	262.1531891	161.3343266	0.615420042	-0.700356668	0.002796524	0.043012141
PSMB4	2981.332648	1928.432208	0.646835639	-0.628528926	0.002800939	0.043037405
TMED3	929.1121067	655.1768134	0.705164435	-0.503968382	0.002815912	0.043092811
SPHK1	657.5539645	275.7583801	0.419369961	-1.25370457	0.002816427	0.043092811
GAS2L3	1059.451852	1476.294195	1.393450955	0.478662225	0.002816689	0.043092811
RBBP8	2258.70838	3127.119036	1.384472234	0.46933612	0.002817102	0.043092811
SEM1	780.2074454	409.4471649	0.524792691	-0.930180467	0.002818429	0.043092811
OSCAR	109.2293242	55.01180238	0.50363584	-0.989547144	0.002824522	0.043143469
FDPS	1873.668165	948.4720014	0.506211302	-0.982188377	0.002828241	0.043157793
SHISA4	103.0461213	38.30278369	0.371705244	-1.427769052	0.002855273	0.043527491
APBB2	1608.813857	2198.462971	1.366511708	0.45049782	0.002863413	0.04354246
SMC3	4948.124066	8220.494204	1.661335507	0.732343455	0.002863912	0.04354246
ZNF714	384.3307446	586.8511021	1.526942901	0.610646114	0.002867318	0.04354246
ANTXR1	15452.43386	21528.87571	1.393235261	0.478438891	0.002867478	0.04354246
IFITM3	2980.698534	1792.50954	0.601372302	-0.733669672	0.002875184	0.043616788
INAFM1	69.90487767	19.03302527	0.272270347	-1.87688823	0.002886491	0.043745557
FCHSD1	290.5862158	182.9872749	0.62971767	-0.667222944	0.002890012	0.043756194
MICAL1	645.2564776	441.1597182	0.68369669	-0.548571653	0.002900583	0.043873431
UACA	2947.88014	5467.672122	1.854781016	0.891248866	0.002909339	0.043955131
RNF20	1723.159692	2463.227198	1.429482833	0.515493295	0.002911649	0.043955131
SNX8	359.2049469	232.5925126	0.647520349	-0.627002563	0.002919721	0.044020679
CARD19	204.5113563	122.8756555	0.600825586	-0.734981845	0.002921664	0.044020679
CCAR1	2420.360953	4325.380751	1.787080867	0.837604919	0.00293299	0.044021451
NOP58	1063.357501	1484.283162	1.395845856	0.481139633	0.002934898	0.044021451
ACAA1	215.1309977	130.1811125	0.605124849	-0.724695266	0.002935003	0.044021451
ZC3H14	1609.663634	2198.081182	1.36555311	0.449485425	0.002939854	0.044021451
HLA-C	781.5420892	545.4866459	0.697961957	-0.518779692	0.002941018	0.044021451
EFCAB13	35.04111822	76.9606671	2.196295981	1.13507249	0.002944428	0.044021451
TGM2	415.76478	273.9186711	0.658830868	-0.602019943	0.002945733	0.044021451
ICAM5	255.4659854	109.4909552	0.428593087	-1.222319516	0.002946567	0.044021451
DNAJC21	2127.609451	2895.284298	1.360815679	0.444471668	0.002949803	0.044021451
LZTS2	660.7999634	413.3416538	0.625517065	-0.676878851	0.002950081	0.044021451
ATP6AP1	1182.824961	840.7890385	0.710831328	-0.492420828	0.002954995	0.044052416
ITSN1	1682.546559	2367.550308	1.407123206	0.492748654	0.002986126	0.04443983
PALD1	38.56526204	11.78675154	0.305631309	-1.710135751	0.002988396	0.04443983
SS18	3047.782336	4308.417587	1.41362378	0.499398214	0.002989573	0.04443983
NEIL3	429.3701224	648.0872039	1.509390547	0.593966144	0.003005529	0.044634258
ABCA7	98.32259688	48.28734701	0.491111388	-1.025877819	0.003011468	0.044679701
ATXN2	1885.17975	2835.021819	1.503846951	0.588657749	0.003016357	0.044709502
BPNT2	6795.691622	10051.01372	1.479027342	0.564648723	0.003026391	0.04481542
GNL3L	1530.1101	2191.142432	1.432016188	0.518047801	0.003044737	0.045006669
SPAG7	596.0754012	407.7633433	0.684080139	-0.54776275	0.003045887	0.045006669
GPR4	1297.559991	2122.272463	1.635587162	0.709808644	0.003048006	0.045006669
DIAPH2	953.991662	1399.16681	1.466644694	0.55251941	0.003054308	0.045056844
DUS4L-BCAP29	288.990022	458.4447114	1.586368651	0.665728073	0.003067714	0.045143868
SPAG4	282.9242001	176.2895091	0.623098021	-0.682468961	0.003068962	0.045143868
RGS5	135.1181333	226.6107503	1.677130558	0.745995002	0.003069181	0.045143868
NACC1	1453.172242	880.7106565	0.606060748	-0.722465686	0.003074389	0.045143868
FLYWCH2	238.3684015	123.54253	0.518284006	-0.948185221	0.003077968	0.045143868
MVK	395.7759147	252.3140748	0.637517508	-0.649463132	0.003080355	0.045143868
TAGLN	359.5545502	204.3443067	0.568326299	-0.815208619	0.003080569	0.045143868
MUS81	290.3501665	183.2131768	0.631007652	-0.664270595	0.003085802	0.045177891
MED22	538.1350018	365.3343648	0.678889802	-0.558750681	0.003089306	0.045186566
COX4I1	3589.725958	2163.014513	0.602557002	-0.730830367	0.003097979	0.04520921
PPP1R37	306.488246	184.2351511	0.601116531	-0.734283401	0.00309879	0.04520921
MON1A	195.0719612	115.6777338	0.593000312	-0.753895232	0.003099594	0.04520921
YY1AP1	1008.14508	1569.431231	1.556751367	0.638538546	0.003105267	0.04523341
UPF1	1797.019968	1228.636634	0.683707836	-0.548548134	0.003107083	0.04523341
GAMT	143.3658015	78.51529096	0.547657043	-0.868655371	0.0031225	0.045415257
CHD1	2359.433565	3540.236342	1.500460277	0.585405126	0.003134054	0.045494641
MOSPD2	1378.487689	1894.903162	1.374624653	0.459037738	0.003136655	0.045494641
MIB2	271.0885833	121.3585524	0.447671204	-1.159488574	0.003136753	0.045494641
CCDC88A	1957.855953	3137.147701	1.602338362	0.68017883	0.003148518	0.045622638
USE1	139.9399043	76.01373452	0.543188413	-0.88047539	0.003157935	0.045716418
UNC5B	347.6181473	224.3617854	0.645425986	-0.631676431	0.00316124	0.045721613
CD320	303.742421	162.4746674	0.534909371	-0.902633616	0.003175652	0.04588729
MAPK1IP1L	2621.410683	4011.673133	1.530348968	0.61386067	0.003181027	0.045922193
ZNF721	447.0890881	647.9580061	1.449281638	0.535337981	0.003187303	0.045970037
AGRN	2215.788296	1356.91305	0.612383887	-0.707491771	0.003192497	0.046002195
CSK	718.7403627	499.4424598	0.694885783	-0.52515223	0.00320035	0.046030382
ABCD1	112.1282593	57.51335882	0.512924745	-0.963180922	0.003200385	0.046030382
NAA10	98.4680533	48.86834865	0.496286329	-1.010755382	0.003228647	0.046393866
ECI1	336.9385282	167.418597	0.496881725	-1.009025614	0.003238877	0.046408225
DAB2IP	693.1041977	479.5433476	0.691877714	-0.531411025	0.003240463	0.046408225
HSPBP1	193.6161097	75.62111395	0.390572427	-1.356337989	0.003241563	0.046408225
U2SURP	5647.564577	7657.057611	1.355815858	0.43916125	0.00324252	0.046408225
UBXN6	707.5427226	462.4359043	0.653580186	-0.613563847	0.003246326	0.046408225
KAT2B	559.7404826	796.2143801	1.4224706	0.508398835	0.003247589	0.046408225
FASN	6574.84952	4208.790087	0.640134816	-0.643552318	0.003263727	0.046580411
MRTFB	1013.056157	1403.911527	1.385818069	0.470737872	0.003265641	0.046580411
IRF3	614.7691788	381.6774525	0.62084676	-0.687690876	0.003282439	0.046777016
SEPTIN10	3519.613142	4756.791085	1.351509639	0.434571801	0.003293672	0.046894032
ASB1	1385.931503	1000.837968	0.722141005	-0.469647531	0.003303089	0.046967885
AATF	1556.148193	2119.269974	1.361868994	0.445587929	0.003304912	0.046967885
EFEMP2	893.3717819	592.8912708	0.663655695	-0.59149313	0.003332799	0.047320862
ILVBL	358.0400082	151.0054948	0.421755925	-1.245519759	0.003337687	0.047346948
RABL3	1210.204064	1669.56195	1.379570603	0.464219292	0.003343514	0.047386289
R3HDM4	471.2783426	315.5190835	0.669496251	-0.578852118	0.003360373	0.047581785
ZNF148	1947.191642	2652.987281	1.362468503	0.446222878	0.003368215	0.047649343
ETFRF1	235.2972217	367.7233587	1.562803657	0.644136537	0.003392681	0.047851844
SPDL1	1824.564949	2487.181714	1.363164252	0.446959408	0.003394627	0.047851844
CEP135	1560.596112	2401.27587	1.538691435	0.621703946	0.003394707	0.047851844
CRABP2	107.7938943	54.84508374	0.508795828	-0.974841253	0.003394863	0.047851844
MRPL34	242.8916059	146.1315797	0.601632894	-0.733044648	0.003405303	0.047955441
CCDC137	698.0522908	484.0729942	0.693462368	-0.528110502	0.003411312	0.047996514
LTBP3	1223.56953	875.9825744	0.715923822	-0.48212201	0.003419778	0.048072043
CDH6	1310.408688	1787.665422	1.364204494	0.44805992	0.003432054	0.048119716
IRF2BP1	197.3571684	116.7588914	0.591612113	-0.757276504	0.003434699	0.048119716
TXN2	513.09597	349.265531	0.680702152	-0.554904424	0.003436106	0.048119716
GCC2	1508.496966	2627.44062	1.741760627	0.800546365	0.003438197	0.048119716
MRPS2	189.7933993	111.5298766	0.587638332	-0.766999588	0.003438673	0.048119716
MKNK2	617.3976229	404.9333767	0.655871292	-0.608515366	0.003445974	0.04817844
ALKBH4	71.65546895	31.10486202	0.434089156	-1.203936713	0.003452136	0.048221153
TMTC3	3242.144862	4546.836751	1.402416284	0.487914653	0.003456977	0.048245348
SDAD1	884.0076721	1225.52894	1.386332923	0.471273758	0.003465412	0.048319611
DNAJA3	1668.054423	1208.44741	0.724465217	-0.46501167	0.003469756	0.048336757
RNF5	601.7788518	410.9209431	0.682843775	-0.550372546	0.003476628	0.048389046
MBNL1	7369.357687	9893.841554	1.34256498	0.424991916	0.003479832	0.048390242
YIF1B	542.5433648	249.6133061	0.460079917	-1.120043613	0.003490282	0.04849211
WDR44	941.6839467	1303.877513	1.384623277	0.469493507	0.003507261	0.048628254
PABPC4	2852.309735	3838.555528	1.345770931	0.428432864	0.003509428	0.048628254
TMEM101	355.554481	176.7521442	0.497116908	-1.008342922	0.003509482	0.048628254
CCDC14	3854.853438	5280.899813	1.369935303	0.454107762	0.003516551	0.048682747
TTLL5	1426.549785	2083.888057	1.460788876	0.546747685	0.003528827	0.048790852
UBLCP1	823.7769514	1529.832996	1.85709614	0.893048504	0.003530648	0.048790852
PDCD10	1925.084735	2858.155126	1.484690556	0.570162272	0.003538838	0.048843121
SMC4	12258.16472	22607.41557	1.844274089	0.88305308	0.003540725	0.048843121
MORC3	1154.927838	1701.146082	1.472945778	0.558704323	0.003544016	0.048845096
BMPER	144.1211591	231.1562553	1.603902277	0.681586244	0.003560984	0.049025684
KIF1C	2574.708732	1884.727887	0.732015961	-0.450052989	0.003570581	0.049025684
IFT74	795.5927419	1377.363778	1.731242262	0.791807623	0.00357304	0.049025684
DNPH1	90.18465583	44.29035	0.49110738	-1.025889594	0.0035738	0.049025684
PIR	211.559644	129.196659	0.610686692	-0.711495689	0.003577453	0.049025684
SLU7	1473.53496	2006.669771	1.361806694	0.44552193	0.003577513	0.049025684
PROKR1	95.56146439	47.184527	0.493761029	-1.018115121	0.003579232	0.049025684
CYB561D1	287.7855272	183.1539935	0.63642531	-0.651936882	0.003582914	0.049032842
TOPBP1	4813.475457	6456.150837	1.341265972	0.423595351	0.003586175	0.049034236
SSR1	8895.679554	12133.88986	1.364020566	0.447865396	0.003604733	0.049244588
CCNA2	1759.09397	2391.478911	1.35949469	0.443070516	0.003622222	0.049439984
NCOA2	1025.902315	1410.926095	1.375302575	0.459749055	0.003627001	0.049441822
AHR	729.2936598	1107.592187	1.518719068	0.602855025	0.003628728	0.049441822
TNRC6A	3162.047807	4244.743362	1.342403285	0.424818151	0.003635678	0.049493056
FBXO44	119.5618795	63.5492772	0.531517884	-0.91180986	0.003639315	0.049499144
NTMT1	178.0407216	93.66968579	0.526113829	-0.926553122	0.003654801	0.049635483
NCEH1	1841.788855	2504.988525	1.360084528	0.443696316	0.003655735	0.049635483
PEX6	122.5080245	64.9963657	0.530547823	-0.914445295	0.003668552	0.049765965
PBX3	374.0377454	541.9847776	1.44901092	0.535068467	0.003700166	0.050072154
ABITRAM	544.0081575	771.3446487	1.417891695	0.503747338	0.003700344	0.050072154
BRF1	338.917515	219.6437577	0.648074378	-0.625768697	0.003701466	0.050072154
SNRPG	1158.7518	682.8440176	0.589292735	-0.762943615	0.003704029	0.050072154
SP1	3494.585626	4678.446763	1.338770104	0.42090824	0.003712937	0.050148886
ZNF281	956.4567674	1323.749935	1.384014396	0.468858949	0.003741304	0.050488087
SCAF1	1215.731443	707.9338469	0.582311045	-0.780138112	0.003758445	0.050675337
BNIP3L	5386.185845	7205.055743	1.337691634	0.419745583	0.003762112	0.050680737
FNDC3B	5173.994626	6918.630067	1.33719313	0.419207848	0.003791149	0.051027614
UBN2	668.0498584	933.7601328	1.397740185	0.483096215	0.003797709	0.051050535
TMEM161A	250.9389541	114.1281371	0.454804387	-1.136681925	0.003799431	0.051050535
TP53BP2	1154.876801	1577.01597	1.365527447	0.449458312	0.003810561	0.051083606
CCDC9B	571.0248887	391.9095802	0.686326617	-0.543032788	0.003816747	0.051083606
ATRX	2673.209975	3842.92001	1.437567586	0.523629785	0.003822009	0.051083606
METRN	90.84942059	44.51625192	0.490000394	-1.029145184	0.003822121	0.051083606
FMNL2	2041.659626	2793.433014	1.368216807	0.452296857	0.003822386	0.051083606
CHCHD6	163.507777	93.83640443	0.573895665	-0.801139618	0.003824033	0.051083606
CCDC167	169.273745	98.07013459	0.579358214	-0.78747246	0.003824934	0.051083606
PIK3C2A	7444.399568	11752.1981	1.578662992	0.658703223	0.003833204	0.051150042
OTUD4	1267.158171	1732.551888	1.36727358	0.451301943	0.00384932	0.051320963
IFT140	515.6963386	350.7609716	0.680169599	-0.556033571	0.003853836	0.051328752
SPATA5	470.8381465	668.6473866	1.420121525	0.506014392	0.00385822	0.051328752
ECHDC2	523.3264519	357.1411585	0.682444308	-0.551216777	0.003859827	0.051328752
SPINDOC	638.0742142	421.6423954	0.660804631	-0.597704298	0.003866834	0.051342622
ARSI	100.1318786	50.07870401	0.500127479	-0.999632221	0.003867487	0.051342622
MANF	5025.979227	3608.892383	0.718047612	-0.477848586	0.003874097	0.051345255
FBXL16	184.078468	108.6356995	0.590159733	-0.760822607	0.003882167	0.051345255
ADPRS	341.5523254	193.5903607	0.566795616	-0.819099496	0.003883244	0.051345255
PDE7B	1634.198665	2214.241692	1.354940338	0.438229327	0.003884925	0.051345255
TPI1	12958.4446	9475.649523	0.731233556	-0.451595819	0.003885052	0.051345255
DDAH1	2071.761592	2927.170151	1.412889476	0.498648615	0.003887536	0.051345255
NSD3	3288.384908	4409.235288	1.340851333	0.423149288	0.003894046	0.051387504
FBL	2839.69065	1810.096253	0.637427268	-0.649667358	0.003899243	0.051396111
SAC3D1	79.71047093	36.90404726	0.462976154	-1.110990207	0.003901322	0.051396111
SELENOW	945.6852681	445.1675464	0.470735414	-1.087011701	0.003911346	0.051484455
MET	1804.730481	2447.760252	1.356302383	0.439678858	0.003933957	0.051738208
EIF4G2	19065.65745	25323.02526	1.328200999	0.409473489	0.003941273	0.051790535
DPM2	760.3142871	495.4021379	0.651575469	-0.617995807	0.003948057	0.051835782
PDK1	1410.701331	1935.551614	1.372049187	0.456332202	0.003957439	0.051915047
VPS16	173.934752	102.088794	0.586937302	-0.768721696	0.003979813	0.052164463
FBXO31	494.8181399	337.9414145	0.682960844	-0.550125227	0.003985586	0.052196036
PRIM1	556.7905108	789.7107994	1.418326613	0.504189796	0.003994264	0.052265583
CHAC1	117.945264	62.49480926	0.529862812	-0.916309218	0.004012277	0.052433137
FOXK1	1946.076452	1359.242861	0.698452961	-0.517765137	0.004014071	0.052433137
NHS	486.1736585	693.6954446	1.426847038	0.512830682	0.004017205	0.052433137
SEMA3B	56.42203041	22.63740171	0.401215652	-1.317550206	0.004023482	0.052470943
CPSF4	228.5041177	140.6658317	0.615594297	-0.699948228	0.004045893	0.052718899
LTBP4	792.6108677	550.2580528	0.694234807	-0.526504395	0.004065918	0.05292416
BMS1	1806.193986	2443.138928	1.352644814	0.435783057	0.004069586	0.05292416
NMRAL1	383.0165226	228.9773049	0.597826181	-0.742202016	0.004071876	0.05292416
MED23	1428.112789	1947.101633	1.363408862	0.447218266	0.004080087	0.052986508
IRAK1	1861.170359	1322.623899	0.710640965	-0.49280724	0.004086981	0.053031658
ZNF85	198.8283274	306.4172423	1.54111462	0.623974166	0.0040938	0.05306865
LGALS3BP	1250.461227	824.4884987	0.659347512	-0.60088905	0.004096671	0.05306865
PIEZO1	2623.544032	1801.332877	0.686602876	-0.542452195	0.00411241	0.053228098
PUM3	1830.26332	2839.062918	1.551177301	0.633363597	0.004129117	0.053399809
IFT81	718.489006	1038.447964	1.445321996	0.531390939	0.004144	0.053543087
KIF15	1521.082826	2062.063363	1.355654885	0.438989952	0.004147096	0.053543087
DGKH	933.2704003	1288.755611	1.380902695	0.465611664	0.00415197	0.053561449
IGFBP4	413.4948804	277.9856826	0.672283251	-0.572858887	0.004160681	0.053577615
GRAMD1A	656.5957473	449.2720788	0.684244576	-0.547416001	0.004162388	0.053577615
TMEM250	554.5282649	300.97238	0.542753903	-0.8816299	0.004165841	0.053577615
SCAF4	1496.71496	2251.801783	1.504496075	0.589280343	0.004167033	0.053577615
MBD2	2371.931407	3601.918443	1.518559277	0.602703226	0.00418525	0.053757217
PPID	528.2911398	748.981501	1.417743824	0.503596872	0.004187929	0.053757217
PLEKHA1	1209.924632	1658.851329	1.37103691	0.455267411	0.004206826	0.05395087
SLC37A4	277.1301566	163.0881627	0.588489411	-0.764911638	0.004209969	0.05395087
VTA1	2902.845842	3900.039971	1.343522937	0.426020952	0.004216088	0.053972519
SELENOM	179.944423	96.68222937	0.537289391	-0.896228744	0.004220118	0.053972519
LEO1	741.4087088	1051.649311	1.418447475	0.504312728	0.004225073	0.053972519
TNFAIP2	379.6697376	251.7547356	0.66308876	-0.592726094	0.004225569	0.053972519
RPP25L	70.99453107	31.38994724	0.44214599	-1.17740529	0.004243392	0.054155599
ZNF438	57.60993038	108.7057141	1.886926669	0.916038357	0.004250863	0.054184877
LCAT	122.5080245	62.72071119	0.511972268	-0.965862428	0.00425267	0.054184877
PSAP	8780.173789	6609.922454	0.752823647	-0.409616149	0.004260612	0.05424154
FKRP	385.9779751	223.651586	0.579441316	-0.787265537	0.004287623	0.054540673
MRPL11	484.5914849	281.5092133	0.580920677	-0.783586914	0.004292727	0.054560874
SGTB	979.584444	1347.571003	1.37565578	0.460119521	0.004304893	0.054670728
PLA2G15	305.6384687	198.7226713	0.650188676	-0.621069665	0.004314608	0.054684979
ABCB8	368.3062193	228.3479512	0.619994828	-0.689671914	0.00431595	0.054684979
ACP7	82.18069058	38.5878689	0.469549095	-1.090652084	0.004316586	0.054684979
DIPK2A	1493.758587	2025.998713	1.356309333	0.439686251	0.00432549	0.054753085
LIX1L	2010.050806	2891.519007	1.438530309	0.524595618	0.004337301	0.054820989
SNAPC2	250.9708564	157.5040482	0.627579036	-0.672130934	0.004339481	0.054820989
NCL	13321.0782	21880.31407	1.642533265	0.715922589	0.004344112	0.054820989
FRMD6	944.9669271	1302.790551	1.37866259	0.463269419	0.004348317	0.054820989
SLFN5	2272.214189	3053.552702	1.343866576	0.426389909	0.004348517	0.054820989
SNRNP48	1095.712773	1500.922166	1.369813517	0.453979501	0.00435378	0.05484278
TGFB2	62.99056581	117.4315699	1.864272347	0.898612635	0.00436288	0.054880565
FBXL20	624.473986	869.7373894	1.392751994	0.477938382	0.004363852	0.054880565
THEMIS2	286.5899735	182.9064291	0.638216428	-0.64788235	0.004368335	0.054892461
LRRC8C	2768.479239	3715.669818	1.342133893	0.424528604	0.004386698	0.055078608
HACD2	2753.100344	3691.165241	1.340730369	0.42301913	0.004396958	0.055162804
RB1CC1	3312.54226	4496.359622	1.357374267	0.440818568	0.004424384	0.055462042
STX1A	210.3526096	127.6095415	0.606645868	-0.721073511	0.004439418	0.05560559
CYSTM1	166.0366871	98.44689674	0.592922555	-0.754084417	0.004462788	0.055839682
UBE2I	1151.323294	811.868154	0.705160886	-0.503975642	0.004465303	0.055839682
CDAN1	212.173372	129.8151815	0.611835408	-0.708784495	0.004472198	0.05586021
U2AF2	2592.737745	1788.276586	0.68972521	-0.535906395	0.004474144	0.05586021
RAB40C	240.3626957	135.7810854	0.564900826	-0.823930484	0.004482777	0.055922266
SF3B1	4658.525395	6196.809033	1.330208276	0.411652152	0.004486321	0.055922266
LMBR1L	274.6484564	176.3111715	0.641952166	-0.639462293	0.004494649	0.055981108
MRFAP1	3712.452185	2775.317125	0.747569797	-0.419719812	0.004502253	0.055981744
DMTF1	1958.324225	2630.037327	1.343004031	0.425463635	0.004504167	0.055981744
UBQLN2	1102.107776	1503.008663	1.363758333	0.447588011	0.004505522	0.055981744
OXLD1	131.7585802	61.46200376	0.466474393	-1.100130207	0.004528371	0.056220626
CDKN2C	463.9391421	315.1964775	0.679391862	-0.557684158	0.004533124	0.056234651
THEM6	105.6656242	32.89621903	0.311323756	-1.683512427	0.004559021	0.05648577
UBALD2	338.4492434	212.4458361	0.627703682	-0.671844424	0.004560646	0.05648577
TUBA1C	5104.905224	9511.614406	1.863230362	0.897806054	0.004567484	0.056525342
UTP14A	656.3290831	908.4111312	1.384078741	0.468926021	0.004580831	0.056607711
ADCK2	166.1783167	95.68694472	0.575808846	-0.796338142	0.004583888	0.056607711
ARAP3	591.5955797	411.1309866	0.69495277	-0.525013162	0.004588411	0.056607711
RDX	5728.900569	8520.729695	1.487323718	0.572718686	0.00458873	0.056607711
LACTB	527.5625704	770.9736906	1.461388154	0.547339418	0.004613118	0.056863365
SKA3	1302.782402	2174.853501	1.669391218	0.739322087	0.004619178	0.056892877
PAFAH1B2	4661.853046	6203.717619	1.330740707	0.412229492	0.004643271	0.05714427
DEPDC1	3051.056375	4546.864217	1.490258998	0.575563084	0.004667419	0.057304805
MYSM1	2455.482436	3333.233814	1.357465957	0.440916018	0.004670096	0.057304805
ASH1L	2797.25679	3726.487198	1.332193459	0.413803603	0.004671447	0.057304805
BRAT1	253.2241612	126.9585254	0.501368135	-0.996057789	0.004671862	0.057304805
MRPL33	357.7452685	214.2213347	0.598809694	-0.739830518	0.004674778	0.057304805
PGLS	201.2270886	123.5641925	0.614053472	-0.703563803	0.004678675	0.057307311
PALLD	1578.209177	2130.018893	1.349642952	0.432577793	0.004702812	0.057557525
SLC66A1	238.6950435	149.3700252	0.625777657	-0.676277945	0.004713289	0.057599475
PPP2R3A	935.3718823	1455.679857	1.556257874	0.638081136	0.004713663	0.057599475
TAPBPL	86.56226543	41.71877906	0.4819511	-1.05304132	0.004733308	0.057763847
GPX4	977.2941227	661.6103795	0.676981846	-0.562810947	0.004734559	0.057763847
REST	2906.458039	3958.602771	1.362002382	0.445729226	0.004740308	0.057788561
FAM133B	445.7914609	697.665752	1.565004746	0.646167032	0.004744772	0.057797581
CCDC138	321.5443257	472.491259	1.469443623	0.555270009	0.004756026	0.057879017
KLHDC4	619.596064	432.8322869	0.698571718	-0.517519859	0.004765815	0.057879017
SLC66A2	349.4146611	159.5104759	0.456507679	-1.131288967	0.004769412	0.057879017
BUB1B	1721.095226	2319.273792	1.347556926	0.430346219	0.004772572	0.057879017
CCDC115	207.0836494	127.8571059	0.617417678	-0.695681305	0.004775349	0.057879017
ELOF1	463.6545957	211.3538473	0.455843314	-1.133390081	0.004778565	0.057879017
PRELID1	285.5756054	181.8144403	0.636659564	-0.651405958	0.004778957	0.057879017
CNTNAP1	919.1457496	658.7003441	0.716644063	-0.480671345	0.004781294	0.057879017
DTX3	453.3233277	306.6965235	0.676551381	-0.56372859	0.004789543	0.057933686
MAD2L1BP	358.300306	237.2888778	0.66226256	-0.594524796	0.004810299	0.058139434
KIAA0895L	404.189461	270.9544796	0.670365028	-0.576981206	0.004844227	0.058503941
CFAP58	116.2227482	191.9606951	1.651661986	0.723918468	0.004860621	0.058603906
VGLL3	1938.496124	2604.619088	1.343628732	0.426134551	0.00486194	0.058603906
KCNT2	78.80200317	37.02241383	0.469815643	-1.089833343	0.004863833	0.058603906
METRNL	154.8505276	77.29410438	0.499152993	-1.002446017	0.004894848	0.058841979
IFT88	362.2416847	522.7850337	1.443194021	0.529265267	0.00490059	0.058841979
FAM174C	118.9953613	63.49009391	0.533550999	-0.906301919	0.004901038	0.058841979
POLD1	558.4415681	353.0149637	0.632143064	-0.661676996	0.00490255	0.058841979
MRPL41	182.9964684	72.88282437	0.398274486	-1.328165033	0.004909051	0.058874463
MAML2	622.8969266	864.7184181	1.388220717	0.473236964	0.004917825	0.058934157
EHBP1L1	2584.519439	1918.023307	0.7421199	-0.430275802	0.004934291	0.059085852
MYO9A	709.5803999	985.6093082	1.389003006	0.474049721	0.004960079	0.059324673
SSB	2262.134277	3685.550964	1.62923616	0.70419574	0.004961881	0.059324673
HSPA4	4250.481321	5656.079489	1.330691529	0.412176175	0.004969173	0.059366129
MRPS35	1404.867731	1900.820713	1.353024681	0.436188156	0.004985155	0.059511249
SLC25A10	22.33276292	4.292913441	0.192224914	-2.379132758	0.004996652	0.059602644
RNF111	1078.405927	1469.375555	1.362544027	0.446302847	0.005014027	0.059739463
PAQR4	192.8811738	116.1187064	0.602021981	-0.73211193	0.005015821	0.059739463
GPX1	56.37864743	19.2589272	0.341599667	-1.549621526	0.005030301	0.059865978
PMVK	149.2338429	70.51046572	0.47248308	-1.081665429	0.005039664	0.059931448
KIF18A	1549.166249	2177.575155	1.405643298	0.491230536	0.005055776	0.060072852
NDUFS4	368.0382677	177.1397376	0.481307932	-1.054967895	0.00506243	0.060072852
WTIP	161.2812603	76.60556738	0.474981205	-1.074057668	0.005063167	0.060072852
P3H4	905.8364342	648.7857953	0.716228417	-0.481508335	0.005079629	0.060222131
BDP1	1908.734855	2915.286696	1.527339792	0.611021059	0.00509504	0.060254218
CIT	2364.122648	3147.173259	1.331222499	0.412751722	0.005096296	0.060254218
VEPH1	3656.774101	5182.065323	1.417113877	0.502955695	0.00509747	0.060254218
SLC8A1	133.1314927	213.3335854	1.602427653	0.680259223	0.005102796	0.060254218
TMEM109	1786.14897	1314.877469	0.736152186	-0.441924046	0.005104355	0.060254218
C19orf25	257.035391	122.5472454	0.476771875	-1.068628961	0.005105632	0.060254218
TRIM14	979.8090126	1329.074877	1.356463209	0.439849918	0.005120395	0.060382533
TNRC6B	1208.635946	1635.756319	1.353390428	0.43657809	0.00512842	0.060431242
UBXN2B	645.8663788	898.0614138	1.390475558	0.475578385	0.005134138	0.060452725
BRCC3	852.2661291	1169.166754	1.371832945	0.456104808	0.005141744	0.06049638
BDNF	778.4275265	1074.819362	1.380757136	0.465459583	0.005145985	0.060500413
CEP295	1200.518426	1637.784409	1.364230964	0.448087912	0.005151702	0.060521774
LYSMD3	1081.265307	1473.109129	1.362393781	0.446143754	0.005160008	0.060566771
ARID4A	511.8072839	921.1564233	1.799811086	0.847845484	0.005163338	0.060566771
C21orf58	356.668383	228.1112181	0.639561085	-0.644845936	0.005168907	0.060586309
DPF1	192.4524583	117.0064557	0.607975896	-0.717913968	0.005173504	0.060594425
LHX4	85.17787231	146.4866794	1.719773873	0.782218883	0.00518142	0.060641372
ZHX1	1528.996198	2063.548749	1.349610124	0.432542701	0.005193578	0.060690018
ENTPD5	659.3109573	1025.074095	1.55476575	0.636697232	0.005196846	0.060690018
CDC37	2470.384118	1836.274598	0.743315416	-0.427953566	0.005198694	0.060690018
KPNA4	6111.344207	8077.887299	1.321785687	0.402488278	0.005201219	0.060690018
TMEM69	697.3645648	960.1202776	1.37678386	0.46130209	0.005210189	0.060720138
AADAT	174.1197646	268.0711338	1.539579004	0.622535902	0.005211626	0.060720138
ABCE1	2617.903099	3499.861366	1.336894925	0.418886079	0.005220636	0.060766331
TET2	344.9476077	496.6024388	1.439645986	0.525714092	0.005223422	0.060766331
PGP	303.4042983	198.88939	0.655525947	-0.609275208	0.005229647	0.060782001
DARS1	2317.451312	3108.930435	1.34152999	0.423879307	0.005232602	0.060782001
CTNNBIP1	280.6900297	181.4109886	0.646303642	-0.629715973	0.005245426	0.060885392
DHX36	2928.863512	3912.99453	1.336011225	0.41793213	0.005268214	0.061104199
ALCAM	8307.457547	11277.61221	1.35752872	0.44098272	0.005280129	0.061196653
SLC39A6	2386.746323	3649.103747	1.528903056	0.612496932	0.005285741	0.061215983
URM1	730.7252628	516.7216489	0.707135329	-0.499941756	0.005303805	0.061379384
TOPORS	1599.084836	2491.146994	1.557857931	0.639563673	0.005308966	0.061393326
SIPA1	198.7415615	120.8150717	0.607900385	-0.718093163	0.005325522	0.061512586
MAP2K2	996.7866409	638.9246258	0.640984339	-0.641638987	0.005327206	0.061512586
TMSB10	13282.75879	6882.395957	0.518145068	-0.948572021	0.00534134	0.061613678
CLSPN	2470.5079	3664.05893	1.483119698	0.568635037	0.005343902	0.061613678
RBMS1	3866.551217	5143.419048	1.330234299	0.411680375	0.005350375	0.061642519
DCAF10	1602.629367	2158.27793	1.346710584	0.42943984	0.005361348	0.061723117
ZNF480	640.2343866	1093.976558	1.708712591	0.772909753	0.005374008	0.061820771
MRPL19	1404.208081	2186.322673	1.556979128	0.638749605	0.005377798	0.061820771
WWTR1	4493.06034	5947.858351	1.323787775	0.404671853	0.005395236	0.061923831
GOLGB1	6088.293103	8634.286885	1.418178583	0.504039214	0.00539547	0.061923831
CNTRL	908.1573705	1239.510501	1.364863118	0.448756271	0.005398733	0.061923831
CD55	13672.31613	21010.27418	1.536701901	0.619837329	0.005408447	0.061989428
GPATCH11	928.99984	1265.171277	1.361863827	0.445582455	0.00544209	0.06226294
GPR108	396.5746552	268.0711338	0.675966379	-0.564976603	0.005445616	0.06226294
ACOT8	327.2988131	216.0018605	0.659953082	-0.599564632	0.005445955	0.06226294
KIF20B	2646.410158	4562.552039	1.724053252	0.785804336	0.005451551	0.06226294
ROCK2	2021.561033	2708.294999	1.33970479	0.421915131	0.00545237	0.06226294
PKIG	377.5657161	227.9336682	0.603692704	-0.728113729	0.005463419	0.062300094
MAP4K4	18367.45212	24065.66577	1.3102343	0.389824822	0.005463653	0.062300094
NPIPB12	81.40619861	171.8140186	2.110576609	1.077637197	0.005471281	0.062341272
KEAP1	893.6537536	587.9314828	0.657896283	-0.604067933	0.005489861	0.062507078
DOCK11	464.3678576	655.8336336	1.412314877	0.498061774	0.00549509	0.062520746
SYNGR2	157.4585499	91.57158114	0.581559916	-0.782000259	0.005501826	0.062526035
PHF19	820.3000175	586.8986773	0.715468322	-0.483040202	0.005503613	0.062526035
ATP2A2	15473.43177	20412.66369	1.319207271	0.399671256	0.005513785	0.062580487
B3GNT5	3037.881036	4039.145375	1.329593005	0.410984697	0.005516471	0.062580487
NCDN	393.6718932	250.2159702	0.635595211	-0.653819839	0.005530884	0.062672256
PRKAG2	407.3754822	580.2608717	1.424388303	0.510342493	0.005538489	0.062672256
ERGIC3	3076.587892	2062.771232	0.670473688	-0.576747378	0.005542694	0.062672256
LRRIQ1	141.592249	310.3983809	2.19219896	1.132378741	0.005544705	0.062672256
KTN1	8559.135335	13231.45649	1.545887051	0.628434914	0.005544752	0.062672256
ST3GAL2	663.4513687	469.1661637	0.70715984	-0.499891749	0.005562502	0.062827123
CHPF	381.0107477	256.5102842	0.673236347	-0.570815026	0.005571996	0.062849176
IFI35	151.5190501	63.94189777	0.422005667	-1.244665723	0.005572554	0.062849176
RPL35	3500.896332	1903.276614	0.543654091	-0.879239089	0.005580567	0.062882018
ORC3	1586.92129	2128.797706	1.341463953	0.423808288	0.005586098	0.062882018
DDX20	937.5537286	1277.377339	1.362457745	0.446211487	0.005587808	0.062882018
ERAP2	2973.426965	3948.901739	1.328064145	0.40932483	0.005591959	0.062882018
ABCB9	158.4614374	93.20705072	0.58820021	-0.765620796	0.005595726	0.062882018
ILRUN	2414.537512	1761.15364	0.72939585	-0.455226104	0.005601166	0.062897613
QSER1	4673.682296	6788.607172	1.452517895	0.538555938	0.005622044	0.063086408
COBLL1	422.6523037	597.8843293	1.4146009	0.500395085	0.005627197	0.063098609
MTERF1	259.3448467	380.8438593	1.468484391	0.554327931	0.005634813	0.063138389
MLLT1	1131.411002	787.9720449	0.696450754	-0.521906752	0.005651389	0.063242936
EMC9	42.33310886	14.45502662	0.341459132	-1.550215176	0.005652294	0.063242936
EMC3	1168.672235	855.9867582	0.732443822	-0.449209986	0.005674729	0.063448216
TARBP2	182.5090624	110.1419713	0.603487684	-0.728603766	0.005696886	0.063611312
CEP95	886.4970261	1258.490147	1.419621397	0.505506224	0.005697514	0.063611312
RANBP2	3563.547558	4724.79267	1.325867718	0.406936845	0.005722631	0.063845802
CCDC39	58.12923872	107.6729086	1.852302059	0.889319381	0.005728845	0.063869219
NATD1	118.1851402	65.52901528	0.554460698	-0.850842894	0.00574556	0.064009581
SLC16A7	640.7294464	887.1299179	1.384562428	0.469430104	0.005765308	0.064148274
ABTB1	149.8437441	86.40174962	0.576612325	-0.794326421	0.005766276	0.064148274
SEPTIN1	13.6640329	1.043636717	0.076378381	-3.710691842	0.005785158	0.064312226
EIF2A	4070.785715	5385.18922	1.322886931	0.403689757	0.005791007	0.064331162
TYSND1	134.8501817	76.36883423	0.566323555	-0.820301559	0.005799093	0.064357347
OSBPL6	747.5204532	1027.02134	1.373903999	0.458281199	0.005805458	0.064357347
ADAM9	17494.91115	22979.04458	1.313470208	0.393383477	0.005805805	0.064357347
RPL29	4753.766514	2643.00386	0.555981	-0.846892513	0.005812016	0.064380214
ADAM15	1226.180092	871.183701	0.710485928	-0.493122019	0.005828885	0.064521018
SEC24A	1897.105924	2537.077841	1.337341162	0.41936755	0.005835854	0.06455212
CLUH	1063.400884	770.2677415	0.72434371	-0.465253659	0.005857982	0.064750725
PDGFRB	75.70274799	35.10185903	0.463680117	-1.108798231	0.005869366	0.06483039
GON4L	1667.226355	2219.550776	1.331283404	0.412817725	0.005883299	0.064844924
MVP	1896.322491	1323.565028	0.697964104	-0.518775255	0.00588561	0.064844924
MDN1	2157.285241	2950.211005	1.367557219	0.451601197	0.005891145	0.064844924
CEP350	1905.141792	2546.147965	1.336461137	0.418417886	0.00589119	0.064844924
WHAMM	378.0416415	539.9299978	1.4282289	0.514227217	0.005891574	0.064844924
PRRX1	5053.770556	6969.936538	1.379155714	0.463785354	0.005908884	0.064989352
TRIM33	1891.430549	2528.868776	1.337013816	0.419014373	0.005926558	0.065137579
DEK	13246.40878	17658.68619	1.333092349	0.414776725	0.005964205	0.06550495
VPS35	5599.303414	7390.852876	1.319959347	0.400493497	0.005993929	0.065756301
CTHRC1	730.7673584	490.5181684	0.671237108	-0.57510562	0.005995564	0.065756301
NIPSNAP1	572.9872807	400.7696611	0.699439018	-0.515729816	0.006019462	0.065971773
NECAB3	199.4969191	122.6280911	0.614686641	-0.702076963	0.006027434	0.065986017
PSMB8	316.2262077	168.4138817	0.53257408	-0.908945879	0.006034234	0.065986017
PIAS4	374.9066571	251.2704381	0.67022133	-0.577290494	0.006034646	0.065986017
CAMK2N1	1027.608236	1399.236824	1.361644229	0.445349805	0.006045821	0.065986017
B4GALNT1	690.0087694	489.2911778	0.709108637	-0.495921427	0.006046047	0.065986017
TUSC2	212.7360633	132.4351046	0.622532459	-0.683779034	0.006046273	0.065986017
PHLDB2	1978.854072	2635.438088	1.331800118	0.413377573	0.006077952	0.066285123
IL11	363.5699269	135.2809295	0.372090537	-1.426274393	0.00609659	0.066441705
SLC8B1	220.6494358	139.1112079	0.630462559	-0.665517399	0.006104699	0.066466046
RUSC1	600.3153465	422.4334406	0.703685893	-0.506996504	0.00610739	0.066466046
CHAMP1	1056.916575	1566.569548	1.48220738	0.567747313	0.006115771	0.066510614
LASP1	4194.018447	3155.180781	0.752304936	-0.410610538	0.006125436	0.066569071
ATP5MJ	401.9425227	195.5917612	0.486616245	-1.039143611	0.006150869	0.066798695
NAV3	1654.695358	2200.491061	1.329846639	0.411259881	0.00615967	0.066847496
MIA3	2374.871151	3151.14937	1.326871721	0.408028901	0.006171481	0.066928867
ZNF277	252.1625833	372.3388782	1.476582581	0.562262045	0.006178255	0.066943624
NAALADL1	50.08954424	19.43647706	0.388034616	-1.365742737	0.006181618	0.066943624
UFL1	2182.885677	3181.771489	1.457598775	0.543593652	0.006185782	0.066943624
RSF1	2161.596645	3216.007261	1.487792493	0.573173323	0.006206655	0.06709594
MELTF	82.56219624	39.91659083	0.483472977	-1.048492839	0.006208504	0.06709594
BAHCC1	412.6731785	282.8812601	0.685484967	-0.544803068	0.006222201	0.067197178
HMGA2	4595.566732	6772.31824	1.473663345	0.559406981	0.006234341	0.067232604
USP37	368.6213807	526.6261433	1.428636999	0.51463939	0.006236066	0.067232604
AAK1	1731.884573	2304.850482	1.330833774	0.412330385	0.006238479	0.067232604
YIPF3	606.636352	427.0814538	0.704015597	-0.506320703	0.006268517	0.067509448
TOP1	5535.252557	7453.24673	1.346505268	0.429219875	0.00627807	0.067565438
GLIPR1	1274.215399	1939.129301	1.521822215	0.605799827	0.006288831	0.067594062
FBXL12	352.9158437	236.9554405	0.67142194	-0.574708414	0.006290777	0.067594062
GEN1	1308.271477	1760.289107	1.345507517	0.428150451	0.006293796	0.067594062
CDC34	463.5372147	279.1151922	0.602141928	-0.731824517	0.006308476	0.067688287
MLF2	2036.256029	1445.348694	0.709806956	-0.494501382	0.006311293	0.067688287
TANC2	1350.660737	1808.425593	1.3389192	0.421068901	0.006318343	0.067717107
SF3B5	978.7857034	708.6498503	0.724009196	-0.465920073	0.00633007	0.067795966
ARHGAP18	4066.535577	5472.623775	1.345770539	0.428432444	0.006346665	0.067812306
H1-10	280.6543005	138.5085438	0.493520119	-1.018819195	0.006347768	0.067812306
TUG1	2995.962622	3959.215489	1.321516984	0.402194967	0.006351424	0.067812306
TUT1	92.9496152	47.184527	0.507635528	-0.978135051	0.006352144	0.067812306
PPP1R26	821.5708565	591.0357033	0.719397114	-0.475139723	0.006354145	0.067812306
PHF13	1041.117871	732.4009033	0.703475489	-0.507427938	0.006357813	0.067812306
PATZ1	454.4244617	312.8616397	0.68847887	-0.538515718	0.006400103	0.068212536
ALG13	689.7918546	952.5730602	1.380957247	0.465668656	0.006406702	0.068212536
ZSCAN30	769.6056863	1052.407862	1.36746373	0.451502568	0.006408524	0.068212536
PPP6C	1786.669566	2381.461854	1.332905591	0.414574599	0.00641375	0.068221374
CFAP97	1245.056343	1807.689481	1.451893717	0.537935848	0.00643171	0.068345765
SLC25A1	1107.022679	675.2368401	0.609957549	-0.713219256	0.006434252	0.068345765
TJP1	2606.71186	3590.47596	1.377396564	0.461943984	0.006448901	0.068454508
DDX60L	617.8110309	873.8102049	1.414364848	0.500154324	0.006486692	0.068808597
NOMO2	2178.62531	1629.025283	0.747730817	-0.419409101	0.006509827	0.069006833
CLIP1	3861.540641	5572.400171	1.443051022	0.529122311	0.006544181	0.069323645
DMPK	164.7467137	97.77421816	0.593482055	-0.752723687	0.006574034	0.069576943
CDC73	1233.57927	1659.248976	1.34506879	0.427679958	0.006577059	0.069576943
ZNF829	433.4569575	626.541791	1.445453303	0.531522002	0.006587854	0.069643667
FEM1C	1188.328092	1599.858388	1.346310332	0.429010997	0.00659978	0.06971239
RPL14	7867.037711	6003.403946	0.763108576	-0.390039754	0.006603339	0.06971239
G6PC3	536.2746833	374.8346306	0.698960145	-0.516717899	0.006614242	0.069777739
SEZ6L2	96.9854136	50.31543716	0.518793861	-0.946766688	0.006618521	0.069777739
SERTAD1	192.947518	90.70549428	0.470104489	-1.08894664	0.006631682	0.069869026
ARID2	1141.173212	1553.631625	1.361433662	0.445126686	0.006654011	0.070056711
CUTA	1083.906483	568.225779	0.524238749	-0.931704101	0.006686634	0.070352451
VAMP5	144.7106385	65.98081913	0.455950024	-1.133052393	0.00671641	0.070578705
IFFO1	501.3165042	349.0287979	0.696224431	-0.522375655	0.006717234	0.070578705
RTF1	2154.00226	2944.809467	1.36713388	0.451154529	0.006727624	0.070640051
PDE1C	32.90136751	70.11784515	2.131152911	1.091634111	0.006740908	0.070731683
TYRO3	471.6598483	284.5000944	0.603189132	-0.72931766	0.006748393	0.07076237
STAU2	915.009165	1238.773612	1.353837381	0.437054457	0.006766801	0.070907484
HEY1	207.4536745	129.8260128	0.625807246	-0.676209731	0.006781528	0.070971942
GPD2	1471.841771	1974.101962	1.34124605	0.423573922	0.006782099	0.070971942
FURIN	1045.882239	757.6040719	0.724368427	-0.46520443	0.006786925	0.070974585
GOLIM4	5071.976928	7375.329076	1.45413301	0.540159239	0.0068011	0.071074935
SPECC1L	680.9495927	488.3767389	0.717199546	-0.479553519	0.006810253	0.071089681
COPZ2	211.072238	132.9677541	0.629963255	-0.666660414	0.006820359	0.071089681
PRKAA1	5079.225535	7284.757807	1.434226095	0.520272472	0.00682121	0.071089681
COMMD7	247.6470326	152.9043871	0.617428707	-0.695655533	0.006827211	0.071089681
CNTLN	1081.062447	1618.138666	1.496804065	0.581885382	0.006831603	0.071089681
PLEC	5618.494791	4160.881056	0.740568642	-0.433294633	0.00683187	0.071089681
EMSY	1238.360233	1798.032551	1.451946294	0.537988091	0.006838524	0.071089681
SON	7019.413525	9191.444613	1.309431989	0.388941129	0.006839158	0.071089681
THAP7	194.3166037	119.6530684	0.615763481	-0.699551786	0.006858317	0.071241116
INTS11	1149.514013	844.7001625	0.734832419	-0.444512819	0.006882158	0.071440941
MICA	776.0083435	559.8341372	0.721427987	-0.471072703	0.006901852	0.071579036
HEPH	133.7490476	76.48720081	0.571870994	-0.806238363	0.006908263	0.071579036
TSPAN9	778.1353263	436.9901985	0.561586377	-0.832420156	0.006909298	0.071579036
DPY19L1	2365.731574	3139.40014	1.327031424	0.408202534	0.006915301	0.071593434
POLL	201.6481504	126.0549177	0.625123104	-0.677787771	0.006929188	0.071689383
RPL37A	2449.049093	1321.935362	0.539774954	-0.889570058	0.006938295	0.071735776
IRF2BPL	297.0641584	197.8082324	0.665877141	-0.586672081	0.006954797	0.071824796
STIL	2002.072342	2672.859703	1.335046515	0.416890009	0.006956161	0.071824796
MAGEE1	205.9353056	128.7123615	0.625013575	-0.67804057	0.006992159	0.072148486
MBNL3	182.3559522	276.1568047	1.514383278	0.598730386	0.007001225	0.072194032
CLU	299.7193905	197.6090201	0.659313432	-0.600963621	0.007010769	0.072244435
FXR2	994.4555113	724.9178964	0.728959605	-0.456089225	0.007024941	0.072320209
AP1S1	664.0331944	476.622481	0.717769059	-0.478408361	0.007027442	0.072320209
ERBIN	2539.358854	3579.679466	1.409678455	0.495366124	0.007047388	0.072477408
DYNLL2	2050.707287	1512.067179	0.737339351	-0.439599341	0.007060537	0.072564553
KIDINS220	1823.03256	2413.523703	1.323905977	0.404800667	0.007074294	0.07265782
XRN2	2546.490081	3353.325558	1.316842184	0.397082457	0.007096818	0.072840954
HDAC11	103.5654296	55.77035389	0.538503573	-0.892972178	0.007110503	0.072933181
LPP	3505.827901	4611.513984	1.315385157	0.395485296	0.007122602	0.073009025
COPS2	2253.734751	2989.191494	1.326327995	0.407437592	0.0071279	0.073015097
PTTG1	2205.038541	1648.617647	0.747659334	-0.419547029	0.007150645	0.073199771
ASAP1	4600.435748	6355.692486	1.381541409	0.466278805	0.007163917	0.073265714
CACNA2D1	959.0647897	1295.953533	1.351267972	0.434313806	0.007169851	0.073265714
LNPK	1788.973907	2380.106442	1.330431055	0.411893749	0.007171249	0.073265714
KPNA3	2549.42471	3371.874286	1.322602026	0.403379016	0.007187222	0.073380588
ADCY6	860.4270314	623.1733709	0.724260568	-0.465419263	0.007204945	0.073489126
SMDT1	115.1841315	63.77517912	0.553680253	-0.852875025	0.007207323	0.073489126
ALDH7A1	1047.238556	768.1537785	0.733504103	-0.447123058	0.007226921	0.073640571
PDE3A	722.0603597	988.2075688	1.368594129	0.452694663	0.007243731	0.073716458
NOL11	1686.111511	2248.682481	1.333649919	0.415380011	0.007249806	0.073716458
CCND3	1250.81083	922.182648	0.737267879	-0.439739191	0.007253136	0.073716458
SPIN4	631.8910113	872.6590328	1.381027768	0.465742328	0.007259194	0.073716458
SCAMP1	1450.67012	1934.642203	1.333619667	0.415347285	0.007259764	0.073716458
THOC6	289.3153767	177.8066121	0.614577124	-0.702334028	0.007262869	0.073716458
LMNB2	6011.826022	4323.92009	0.719235732	-0.475463398	0.007272253	0.073751502
TAOK1	3745.952008	4921.869817	1.313916945	0.393874083	0.007281285	0.073751502
ZNF280C	252.1077197	368.6861497	1.462415154	0.548352925	0.007285093	0.073751502
TARS2	898.6618245	652.8903277	0.726513923	-0.460937649	0.007289028	0.073751502
ZNF33A	818.2955299	1154.615023	1.411000037	0.496718026	0.007290083	0.073751502
TIMM50	758.3199929	548.3808229	0.723152268	-0.467628639	0.007304068	0.073829271
XPR1	2003.737455	2643.35704	1.31921327	0.399677816	0.007307285	0.073829271
CHMP6	160.3689657	95.92367787	0.598143646	-0.741436101	0.007344177	0.074153734
SLC26A6	391.2450565	260.8407184	0.666693966	-0.584903425	0.007378424	0.074451085
NR3C1	2231.468333	2952.630939	1.323178508	0.404007706	0.007388106	0.074500333
REV3L	984.1153021	1328.586329	1.350031166	0.432992713	0.007410282	0.074629272
CCM2	314.7831241	210.0734774	0.667359402	-0.58346417	0.00741051	0.074629272
PPFIBP1	3585.00887	4706.986635	1.312963735	0.392827068	0.007449794	0.074943206
ESCO1	814.3771124	1106.435211	1.358627587	0.442150054	0.007451341	0.074943206
B4GALT2	1083.664068	694.3665696	0.640758137	-0.6421482	0.007465551	0.075037495
TNFRSF25	118.6138557	66.68018735	0.562161874	-0.830942483	0.007483424	0.075168452
LRRC20	252.5874719	164.1317994	0.649801822	-0.621928306	0.007510391	0.075390532
KMT2A	2963.361109	3885.309914	1.311115916	0.39079524	0.007519513	0.075433305
RPL3	13116.04983	9630.013384	0.73421598	-0.445723579	0.007527563	0.075441294
EPHB4	812.142942	586.1884779	0.721779932	-0.470369062	0.007530032	0.075441294
ESPL1	950.6550702	693.0436516	0.729016941	-0.455975754	0.007537095	0.075463338
PREB	591.8239752	418.0113294	0.706310232	-0.501626098	0.007564606	0.075689951
CAVIN3	144.7144654	46.0116925	0.317948122	-1.653136708	0.007590604	0.075899374
PSIP1	8723.869315	17838.83426	2.044830524	1.031981277	0.007595317	0.075899374
MFGE8	298.2916144	183.3098809	0.614532464	-0.702438868	0.007622948	0.076117022
FGL2	205.3100969	130.7245933	0.6367178	-0.651273998	0.007626907	0.076117022
SYTL2	173.3605801	263.444783	1.519634872	0.603724724	0.007654758	0.076251492
SH3BP1	34.9505254	11.49083511	0.328774317	-1.604830492	0.007655049	0.076251492
TUBG2	371.2255762	243.1097255	0.654884095	-0.610688502	0.007655121	0.076251492
SNTA1	199.5517827	121.1001569	0.606860812	-0.720562433	0.007666333	0.076314194
FAM72A	174.1121108	263.9290805	1.515857107	0.600133763	0.007676285	0.076364275
ZC3H15	2302.723161	3044.628411	1.322186037	0.402925184	0.0076861	0.076412932
CAMSAP2	1577.693696	2096.030685	1.328540953	0.4098427	0.007708992	0.076533314
COL16A1	58.08585574	25.06894365	0.431584304	-1.212285696	0.007710345	0.076533314
AMDHD2	71.7575424	34.65005518	0.482876838	-1.050272831	0.007713004	0.076533314
HTATSF1	1530.295113	2347.651973	1.534117147	0.617408653	0.007719313	0.076546973
CRAMP1	377.5019114	259.8512378	0.688344165	-0.538798018	0.007771207	0.077012364
MTMR11	450.526466	314.7446736	0.698615281	-0.517429895	0.007785068	0.077100492
G6PD	1457.159544	1079.702555	0.740963856	-0.432524924	0.007801632	0.077215264
TMEM140	116.3720315	64.81881584	0.556996514	-0.844259797	0.007821925	0.077366765
TADA3	903.625225	659.2113313	0.729518514	-0.454983503	0.007828938	0.077386809
MRPL37	2111.905201	2767.006329	1.310194382	0.389780867	0.007843095	0.077436046
TGFBR3L	21.14103607	4.4704633	0.211459045	-2.241549822	0.007843899	0.077436046
BAD	34.90331555	11.19491868	0.320740838	-1.64052004	0.007858111	0.077527035
NIN	2970.002355	3899.797434	1.313062068	0.392935114	0.007867272	0.077532041
PPHLN1	1527.855508	2030.657557	1.329090052	0.410438858	0.007869345	0.077532041
MIIP	129.1748065	73.70055916	0.570549019	-0.809577253	0.007873606	0.077532041
SMAD5	2488.64918	3285.322453	1.320122771	0.400672107	0.0078938	0.077643102
KHNYN	564.7664005	402.604343	0.712868794	-0.488291526	0.007894891	0.077643102
ZNF513	108.1868806	58.91209526	0.544540104	-0.87688979	0.007904559	0.07768895
HAUS6	2925.722161	3845.835073	1.314490871	0.394504123	0.007918618	0.077777867
C1RL	770.7463764	556.6332125	0.722200233	-0.469529209	0.007942456	0.077962667
TES	1177.834773	1575.97311	1.338025627	0.420105748	0.007957921	0.078065096
PPWD1	1107.052042	1532.355438	1.384176516	0.469027933	0.007979167	0.078224059
CNOT1	7279.840371	9477.919418	1.301940556	0.380663579	0.007986611	0.078247607
CARMIL2	25.75866017	6.557736735	0.254583767	-1.973787664	0.007993107	0.07826185
CAPN1	1877.374782	1407.288448	0.749604427	-0.415798622	0.008010842	0.078386037
LUZP1	2746.029095	3598.054118	1.310275308	0.389869975	0.008018264	0.078409222
EMB	1058.189954	1489.808093	1.407883422	0.493527878	0.008023358	0.078409631
EME2	86.60947528	43.98360235	0.507838227	-0.977559099	0.008040346	0.078526197
SMOX	237.7393659	154.2064194	0.648636455	-0.624517987	0.008047706	0.078543853
AAAS	774.1875812	558.9247254	0.721950002	-0.470029168	0.008052276	0.078543853
MED13L	2308.777503	3036.762838	1.315312036	0.395405096	0.0080667	0.078601623
ZBTB2	536.3576224	739.5887705	1.378909779	0.463528065	0.008072047	0.078601623
C12orf73	760.8578441	1031.410957	1.355589569	0.438920441	0.008073393	0.078601623
CDC42EP3	1765.832211	2328.956635	1.318900302	0.399335512	0.008102049	0.078831154
SMC1A	5114.955667	6659.644916	1.30199465	0.380723521	0.008134111	0.079093523
SMG7	3199.588507	4372.899858	1.366706952	0.450703935	0.008159208	0.079287883
UTRN	4038.592496	5267.766928	1.304357133	0.383338933	0.008166524	0.07930767
VPS13C	1154.654772	1548.891934	1.34143293	0.423774924	0.008171465	0.07930767
TUBB4B	5201.816464	3956.365004	0.76057374	-0.394839966	0.008201661	0.079550981
NOLC1	2912.165316	3808.047526	1.307634393	0.386959228	0.008245176	0.079923102
RPL10	4062.59538	2550.610294	0.627827794	-0.671559197	0.008270424	0.080117798
SEC14L2	814.2814054	469.7897134	0.576937789	-0.793512334	0.008292922	0.080272322
ARHGEF40	416.5277913	288.1369645	0.691759279	-0.531658004	0.008298597	0.080272322
FAM102A	540.5656654	383.26457	0.709006499	-0.496129243	0.008309588	0.080272322
MOAP1	271.0222391	179.2161798	0.661260051	-0.596710348	0.00831652	0.080272322
ANKRD20A1	31.328135	65.7549172	2.098909405	1.069639897	0.008322829	0.080272322
EFNB3	107.4200424	58.72371418	0.54667372	-0.871248072	0.008326015	0.080272322
STK16	149.3206089	90.4420715	0.605690482	-0.723347355	0.008327163	0.080272322
TBC1D9B	1890.650943	1416.471135	0.749197592	-0.416581831	0.008327756	0.080272322
FBXW9	103.8997255	56.93235718	0.547954837	-0.867871104	0.008354308	0.080478274
PAK2	4972.146155	7094.131638	1.426774559	0.512757396	0.008361957	0.080501996
NPIPB13	70.32211256	121.9987374	1.734855978	0.7948159	0.008376322	0.080551998
ME2	1844.77967	2430.911204	1.317724411	0.398048676	0.008377532	0.080551998
EEF1B2	1588.439624	1055.382108	0.664414368	-0.589844824	0.008404504	0.080761296
MFSD13A	75.85585816	34.65005518	0.456788124	-1.130402951	0.008418185	0.080842706
PPCDC	132.3723083	77.66003531	0.586678863	-0.76935708	0.008444316	0.081043497
EIF2AK2	5098.140055	6632.622924	1.300988763	0.379608501	0.008462483	0.081167657
CTSA	2105.233305	1580.350343	0.750677058	-0.413735703	0.00847677	0.081242306
NAGK	427.3043697	299.4235601	0.700726652	-0.513076326	0.008480736	0.081242306
EVI2B	55.4663528	127.8895996	2.305714962	1.205214175	0.008506151	0.081407943
NIBAN2	5445.607526	3307.987687	0.607459805	-0.719139144	0.008508518	0.081407943
PELI3	210.5452759	132.8277251	0.630874877	-0.664574194	0.008551626	0.0817446
TRANK1	352.3378449	239.2686159	0.679088606	-0.558328269	0.008556606	0.0817446
NUCB2	6707.986162	10933.127	1.629867256	0.704754469	0.008559506	0.0817446
PAIP1	2747.654652	3935.175101	1.432194216	0.518227146	0.008567147	0.081767254
LRRFIP2	1857.759804	2530.434231	1.36208902	0.445820995	0.008583594	0.081873872
CTTNBP2NL	1246.531329	1659.937513	1.331645243	0.413209792	0.008588945	0.081874589
PIH1D1	627.6548929	449.28291	0.715812009	-0.482347347	0.008613718	0.08200544
STAT2	1097.571804	811.1904482	0.739077339	-0.436202755	0.008616065	0.08200544
GPR161	992.047809	734.4456287	0.740332897	-0.433753958	0.008622712	0.08200544
CUL4B	9124.64168	11877.26468	1.301669161	0.380362812	0.008625299	0.08200544
HMGN2	11717.43164	8980.854711	0.766452494	-0.38373172	0.008629092	0.08200544
AVEN	204.3225169	130.939664	0.64084794	-0.64194602	0.00864279	0.082055759
WDFY1	1126.678536	1502.045872	1.333162764	0.414852928	0.008644962	0.082055759
NOTCH4	88.89850928	46.72189193	0.525564403	-0.928060532	0.008655369	0.08210432
RPL8	7078.847904	3610.620673	0.510057671	-0.971267717	0.008695513	0.082434737
CISD3	107.8487579	59.30471582	0.549887796	-0.862790826	0.008709923	0.082506685
TRAF3IP1	428.7997773	597.2658068	1.392878071	0.478068974	0.008713735	0.082506685
PWWP2A	646.4252432	873.6427094	1.351498443	0.434559849	0.00872171	0.082531844
CCDC74A	156.9749708	94.30987072	0.600795593	-0.735053864	0.008740069	0.082655168
ANKRD9	88.99292898	46.24842564	0.519686521	-0.944286455	0.008751907	0.082716716
RBM26	2040.214003	3081.178135	1.510223011	0.594761605	0.008775124	0.082874966
ZNF585A	148.0663647	251.6905252	1.699849427	0.765406958	0.008779331	0.082874966
IKBIP	3266.923596	4470.005282	1.368261347	0.452343821	0.008800228	0.083021727
DPP7	301.9369661	192.3316532	0.636992733	-0.650651181	0.008822318	0.08317956
CCDC6	1492.200662	2108.770173	1.413194772	0.498960317	0.008856544	0.08345155
HS6ST1	261.6963981	151.0430156	0.577168875	-0.792934594	0.008870048	0.083524113
NFIA	516.4006594	709.3983474	1.373736331	0.458105127	0.008875009	0.083524113
NR2C2AP	179.0397821	107.4253442	0.600008238	-0.736945786	0.008897354	0.083652957
FBXL18	255.0219623	167.3702449	0.656297377	-0.607578428	0.00889948	0.083652957
POLA2	126.657377	74.0073068	0.584311065	-0.775191486	0.008929895	0.08388804
DEDD2	207.4460207	131.213918	0.632520776	-0.660815227	0.008936464	0.083898959
AGAP3	662.9397141	458.0354556	0.690915698	-0.533418403	0.008968465	0.084119879
HNRNPM	3814.797847	4968.412605	1.302405214	0.38117838	0.008972158	0.084119879
PURA	883.3696955	1186.150026	1.342756076	0.42519725	0.008979721	0.084119879
PLPPR2	462.4092926	282.3052856	0.610509542	-0.71191425	0.008981677	0.084119879
SYNCRIP	3360.768911	4407.93481	1.311585213	0.391311542	0.009046105	0.084656569
CLCN7	693.7919237	491.0016891	0.707707415	-0.498775059	0.00904989	0.084656569
C1QTNF1	183.1738271	114.445716	0.624792951	-0.678549918	0.009093037	0.084925303
CLCF1	136.514007	80.1991126	0.587479002	-0.767390808	0.00909348	0.084925303
DUSP11	580.9249017	795.0365184	1.368570216	0.452669456	0.009100258	0.084925303
EMC2	1009.913518	1348.985597	1.335743678	0.417643189	0.009100647	0.084925303
CENPJ	1000.934741	1359.088527	1.357819318	0.441291516	0.009110232	0.084925303
CCNH	693.4270129	952.5838914	1.373733462	0.458102114	0.009111452	0.084925303
EPM2AIP1	1085.848489	1447.631706	1.333180201	0.414871797	0.009132231	0.085067887
WNT5A	605.4561058	827.4701023	1.366688839	0.450684815	0.009150465	0.0851652
ZDHHC24	199.6462024	126.2808196	0.632523024	-0.6608101	0.009153654	0.0851652
ZNF483	68.03690543	118.1092757	1.735958962	0.795732843	0.009164902	0.085218758
SURF6	448.4696543	313.0283583	0.697992284	-0.518717007	0.009176023	0.085271077
ROMO1	264.5277017	81.42029918	0.307794982	-1.699958383	0.00920944	0.085530398
RAD17	767.855095	1040.642773	1.355259319	0.438568927	0.009219176	0.085567276
RETREG2	585.8563999	384.03898	0.655517257	-0.609294335	0.009224438	0.085567276
MPHOSPH6	1216.537837	1614.620162	1.327225601	0.40841362	0.009233683	0.085601865
TWF1	4199.55602	5478.664721	1.304581888	0.383587504	0.009254229	0.085722492
KDM1B	539.8741125	969.6646451	1.796093983	0.844862843	0.009257742	0.085722492
RRP7A	604.1176352	320.7264359	0.530900635	-0.913486229	0.009267259	0.085759447
SIRT2	556.0236725	397.1602575	0.714286598	-0.485425042	0.009276705	0.085795699
RAB30	237.0082569	343.9614745	1.451263677	0.537309664	0.009292965	0.085894892
TMPO	5638.70311	7357.188051	1.304765991	0.383791083	0.009300309	0.085911604
PKP4	992.9460834	1319.252005	1.328624008	0.409932889	0.009325501	0.086023862
TRAF6	819.3137249	1104.132867	1.347631357	0.430425903	0.009327638	0.086023862
GUCD1	1776.242591	1332.936872	0.750425015	-0.414220175	0.009329091	0.086023862
KNOP1	531.9798744	726.1123933	1.364924555	0.44882121	0.009356609	0.086195888
HPS6	160.0780529	97.3224143	0.607968504	-0.717931509	0.009362244	0.086195888
WDR18	376.011618	216.7762704	0.57651482	-0.794570399	0.009364409	0.086195888
ABHD8	126.613994	63.59762927	0.50229542	-0.993391976	0.00937031	0.086199074
PRDX2	873.2872095	541.0428722	0.61954746	-0.690713292	0.009413813	0.086542309
LIMD1	314.1732229	201.3209319	0.64079596	-0.642063043	0.009423879	0.086542309
STX10	381.8362764	228.5255011	0.598490807	-0.740599009	0.009424351	0.086542309
NRK	66.18041382	115.9736502	1.752386296	0.809320837	0.009436671	0.086558146
COX7A1	53.23983615	12.07183675	0.226744438	-2.14086093	0.009437231	0.086558146
ST7	448.9264453	618.5528242	1.377848934	0.462417721	0.009476063	0.086862977
R3HDM1	1485.264676	2290.724643	1.542300628	0.625084005	0.009516367	0.08718093
CYB561A3	223.9451841	122.9240075	0.548902215	-0.865378935	0.009533464	0.087276646
ITGB1	46643.27089	60165.20402	1.289901048	0.367260397	0.009538063	0.087276646
WLS	4421.994281	3175.220699	0.718051743	-0.477840287	0.009587318	0.087675658
MAP7D3	1003.924269	1615.395349	1.609080882	0.686236847	0.00960466	0.087782522
CTR9	1335.733519	1764.882964	1.321283728	0.4019403	0.009617016	0.087801256
RBM3	4006.678638	5221.091834	1.30309723	0.381944734	0.009618025	0.087801256
SNAPC3	1341.948624	1765.26978	1.315452581	0.395559243	0.00963436	0.087850461
POLR2A	3183.715805	4896.404779	1.537952845	0.62101127	0.00963996	0.087850461
ZNF33B	372.8855746	527.7773154	1.415386787	0.501196356	0.009644217	0.087850461
GATAD2B	1854.57761	2428.743085	1.309593663	0.389119246	0.009650561	0.087850461
SFPQ	7531.056218	9750.279992	1.294676299	0.372591434	0.00965214	0.087850461
ULK3	325.4857044	221.5267917	0.680603752	-0.55511299	0.009657766	0.087850461
NDOR1	363.9603737	210.2185336	0.577586322	-0.791891517	0.009663041	0.087850461
PROSER1	919.5489643	1730.056912	1.881419021	0.911821195	0.009677082	0.087926602
ADD3	2782.287441	3642.125147	1.309039854	0.388509022	0.009684805	0.087945283
PLEKHH3	89.75594031	47.46961222	0.528874324	-0.91900316	0.00972611	0.088268713
PYCR3	139.4205959	83.45922055	0.598614717	-0.740300347	0.009735721	0.088304295
ANKRD36C	114.5627498	183.3048537	1.600038879	0.678106962	0.009753885	0.088361978
NRDC	3659.551794	4758.851669	1.300391943	0.378946523	0.009758058	0.088361978
METAP2	3305.860171	4458.42277	1.348642271	0.431507723	0.009759162	0.088361978
PLS1	193.1248768	287.658471	1.489494651	0.574822943	0.009769823	0.088406931
MANBAL	1260.490101	940.0320075	0.745767068	-0.423203003	0.009779627	0.088435161
HSPA9	9948.597312	12866.55921	1.29330385	0.371061263	0.00978434	0.088435161
AMFR	2929.821729	2240.525242	0.764730911	-0.386975904	0.009831662	0.088811154
PIK3CA	2476.233025	3239.950945	1.308419245	0.387824885	0.009853491	0.088956557
PCGF2	213.5973212	136.7171868	0.640069763	-0.643698938	0.009862075	0.088982291
MOB1A	4372.732875	5684.854541	1.300069019	0.378588217	0.009883643	0.089109065
TRAF2	318.4884535	207.7978229	0.652450099	-0.616060531	0.009892575	0.089109065
FBXO48	108.1792269	188.0228814	1.738068267	0.797484749	0.009893351	0.089109065
TSC22D3	453.7711776	320.4738444	0.706245483	-0.50175836	0.009899573	0.089113388
ZNF319	222.9703721	143.6892065	0.644431837	-0.633900325	0.009914652	0.089197378
MID1IP1	544.7979569	390.0106879	0.715881333	-0.482207633	0.009925237	0.08924088
RNF6	1710.10556	2280.4225	1.333498092	0.41521576	0.009935056	0.089259503
USP48	1985.05641	2697.627703	1.35896778	0.442511252	0.009944176	0.089259503
NFE2L1	6210.793474	4533.241597	0.729897334	-0.454234544	0.009944563	0.089259503
B4GALNT4	298.8887476	165.8423107	0.554863012	-0.849796461	0.009959734	0.08931079
TEX10	1687.056995	2527.610845	1.498236783	0.583265647	0.009964874	0.08931079
NLE1	263.5567166	174.1647148	0.660824422	-0.59766109	0.009967542	0.08931079
BLVRB	165.753428	100.5125077	0.606397762	-0.721663667	0.009980895	0.089378829
MNS1	165.2111584	499.282322	3.022085958	1.595544696	0.009990891	0.08941675
PNPLA6	755.0867619	477.5202847	0.632404525	-0.661080405	0.010005082	0.089492146
JAGN1	448.3037762	317.5796673	0.708402838	-0.497358103	0.01004193	0.089723377
AGER	88.32433734	46.07087578	0.521610206	-0.938955997	0.010042497	0.089723377
CCDC66	885.5145604	1309.090669	1.478338954	0.563977089	0.010049621	0.089735366
ORAI2	792.4092603	486.3211823	0.613724759	-0.704336309	0.010074128	0.0898154
RBBP6	3971.448786	6644.795349	1.673141392	0.742559368	0.010078007	0.0898154
ALKBH8	467.8600991	648.0763727	1.385192655	0.470086642	0.010078532	0.0898154
E2F2	193.3685798	123.3866426	0.638090442	-0.64816717	0.010081771	0.0898154
TMEM106B	1741.349468	2613.415735	1.500799111	0.585730879	0.010087521	0.0898154
PRKCI	3637.64138	4921.127901	1.352834814	0.435985692	0.010097329	0.089851175
ASAP3	126.3192543	72.76445779	0.576036157	-0.795768725	0.010120978	0.090010008
TSR1	2057.483831	2692.371222	1.308574668	0.387996248	0.010138784	0.090107151
MBIP	316.6791718	448.4926417	1.416236626	0.502062332	0.010144021	0.090107151
ST6GALNAC4	283.3567425	190.3519152	0.671774786	-0.573950447	0.01014932	0.090107151
HDHD5	501.3394655	359.6860398	0.71745008	-0.479049641	0.010175291	0.090286077
FBXW4	265.0202219	175.778522	0.663264564	-0.592343645	0.010181288	0.090287666
PLXNB2	1831.988376	1323.086534	0.722213389	-0.469502928	0.010199855	0.090310075
DNAJC1	1256.916208	1661.056969	1.321533574	0.402213078	0.01022	0.090310075
N4BP2	527.4132871	720.9375346	1.366930929	0.450940346	0.010223159	0.090310075
ICE1	1712.862866	2267.237012	1.32365355	0.404525564	0.010224616	0.090310075
DVL1	1185.230089	639.5806691	0.539625744	-0.889968917	0.010232078	0.090310075
DNAJC10	8268.804232	10699.03438	1.293903457	0.371729977	0.010232269	0.090310075
KIF11	3236.123711	4395.465325	1.358250091	0.441749144	0.010233537	0.090310075
PSMB6	1084.779222	550.5539693	0.507526286	-0.978445551	0.010238789	0.090310075
PGS1	357.2502087	245.4120696	0.686947309	-0.54172865	0.010239578	0.090310075
TPCN1	988.5912967	732.4925802	0.740945811	-0.43256006	0.010242009	0.090310075
RPLP0	13283.9748	7982.572821	0.600917492	-0.734761177	0.010250035	0.090329524
BRWD3	531.9875282	792.6966534	1.490066235	0.575376462	0.010257112	0.09034059
RHOC	1046.478085	557.0683811	0.532326849	-0.909615762	0.010269941	0.090402281
FNBP4	3536.644416	4832.202932	1.366324222	0.450299869	0.010290898	0.090535397
RNF220	535.9748294	324.2932915	0.605053211	-0.72486607	0.01030437	0.090602557
POLR2J3	21.52254174	4.933098372	0.229206124	-2.125282503	0.010322882	0.090713929
SECISBP2L	1411.778216	1861.275081	1.318390565	0.398777823	0.010336194	0.090779511
OGFRL1	1156.063414	1534.792008	1.32760192	0.408822621	0.01034802	0.090831967
CDCA2	1310.335942	1730.980629	1.32102049	0.401652844	0.010358625	0.090873662
GALK1	169.3286086	79.96237946	0.472231953	-1.082432433	0.010367342	0.090898742
SNAI3	16.80667106	2.668275079	0.158762855	-2.655054684	0.010428088	0.091372387
DHRS1	195.2646275	124.8445623	0.639360871	-0.645297641	0.010433138	0.091372387
TLR4	350.7799199	494.4184613	1.409483363	0.495166449	0.010445196	0.091399914
CDK4	1182.185697	714.4115147	0.604314125	-0.726629433	0.010448329	0.091399914
RUVBL2	1245.311526	852.8067191	0.684813961	-0.546215981	0.01045395	0.091399914
SLC44A2	1360.02102	1016.212461	0.747203496	-0.42042689	0.010479725	0.091505433
SCAMP2	600.6738909	431.9070168	0.71903744	-0.475861202	0.010485051	0.091505433
PRPF38A	1638.536857	2146.872968	1.310237825	0.389828703	0.0104863	0.091505433
APOL1	189.2664372	119.959816	0.63381452	-0.657867384	0.01049181	0.091505433
PAQR7	182.7017286	115.962819	0.634711121	-0.655827974	0.010495946	0.091505433
NUBP2	381.6550908	187.8395275	0.492170895	-1.022768751	0.010501397	0.091505433
RNF217	911.7440317	1218.008413	1.335910486	0.417823342	0.01051706	0.091590491
PPP6R3	3329.962659	4326.347015	1.299217877	0.377643388	0.01053473	0.091692918
STC1	51974.8753	71864.06751	1.382669359	0.467456203	0.010547147	0.091749537
GPSM2	681.3834224	918.0680612	1.347358963	0.430134264	0.010564824	0.091816032
SNRPD3	619.0218921	838.5358232	1.354614165	0.437881986	0.010566624	0.091816032
CDK2	1128.463569	844.3292044	0.748211309	-0.418482323	0.01058147	0.091816732
RPUSD1	200.4602504	128.9599259	0.64331919	-0.636393371	0.010584259	0.091816732
DPYSL3	4489.416241	5794.83249	1.29077639	0.368239095	0.010584454	0.091816732
RTN2	73.84625638	36.61896204	0.495881089	-1.011933887	0.010595812	0.091863918
MAPKBP1	451.2307868	318.3865709	0.705595851	-0.503086018	0.010603422	0.091878561
ATP11B	4125.241527	5342.690227	1.295121799	0.373087782	0.010652095	0.092248808
ELP5	378.6745039	264.3108699	0.697989612	-0.51872253	0.01071097	0.092678355
ZNF324B	107.4634254	60.24081719	0.560570417	-0.835032484	0.010714696	0.092678355
RHBDL1	15.14284572	2.264823293	0.149563915	-2.741165952	0.010719611	0.092678355
MRPL10	553.6312778	388.2568517	0.701291396	-0.511914067	0.010735458	0.092763683
NAF1	306.9960737	511.2299881	1.665265559	0.735752261	0.010762695	0.09294728
MOB4	693.7766162	1007.698202	1.452482223	0.538520507	0.010771217	0.092962296
PLEKHJ1	221.6638038	94.82085786	0.427768793	-1.225096857	0.010776414	0.092962296
PAFAH1B3	73.80670028	37.08159711	0.502415051	-0.99304841	0.010793919	0.093061569
VASN	301.9178317	180.049773	0.596353557	-0.745760187	0.010802334	0.093082406
USP24	2615.904978	3408.154783	1.302858786	0.381680722	0.010808654	0.093085183
MIER2	216.8343791	140.9725794	0.650139429	-0.621178943	0.010827513	0.093195883
RPL7A	11066.43974	6437.061692	0.581674128	-0.781716957	0.010833934	0.093199457
TCEANC2	474.4605369	649.5985029	1.369130734	0.453260211	0.01084028	0.093202385
YPEL3	106.7080678	53.55388266	0.501872855	-0.994606178	0.010879926	0.093482611
NCOR1	3920.298916	5097.970945	1.300403631	0.37895949	0.01088492	0.093482611
PSMD8	1899.937228	1441.427516	0.758671126	-0.398453463	0.010895256	0.093519626
MSN	23194.01117	30926.85862	1.333398453	0.415107959	0.010906074	0.093529296
ICAM1	463.1327478	306.4489592	0.661687088	-0.595778968	0.010908436	0.093529296
RLF	1279.900968	1691.76921	1.321796962	0.402500584	0.010932326	0.093628631
TRMT1	408.3579479	249.242348	0.610352631	-0.712285094	0.010945631	0.093628631
UBXN2A	993.5904265	1319.376176	1.327887368	0.409132781	0.010950027	0.093628631
SMIM11	24.85401929	6.32100359	0.254325207	-1.975253638	0.010950155	0.093628631
DENND5B	704.0032713	943.6746817	1.340440762	0.422707464	0.010951438	0.093628631
DDOST	5699.178751	3861.157329	0.677493635	-0.561720702	0.010956221	0.093628631
BAZ2B	225.8654804	343.2245854	1.51959735	0.603689101	0.010979935	0.093779644
ATP7A	431.8441689	595.8887328	1.379869813	0.464532159	0.010992712	0.093822612
NDUFB7	227.1937226	68.29399449	0.30059807	-1.734092349	0.010998487	0.093822612
ZNF24	2951.492302	3835.070295	1.299366525	0.377808443	0.011006389	0.093822612
DOCK4	1167.438413	1539.331709	1.318554959	0.398957706	0.011009149	0.093822612
MYL6	2501.45192	1540.98226	0.61603513	-0.69891547	0.011019968	0.093863274
S1PR1	1328.239921	1748.012254	1.316036528	0.396199533	0.011072231	0.094256692
SLC25A25	256.8822808	170.9637902	0.665533604	-0.587416583	0.011122315	0.094631143
KAT6B	922.25906	1335.740926	1.448335922	0.534396255	0.011129657	0.094641726
UBAP2L	6204.149724	8744.219956	1.409414722	0.495096189	0.011140323	0.094644705
JRKL	904.7978175	1205.441447	1.332277138	0.413894221	0.011146225	0.094644705
SLC5A6	265.0827392	170.178549	0.641982762	-0.639393536	0.01115475	0.094644705
PUS7	1167.215131	1572.035296	1.346825666	0.429563119	0.011160132	0.094644705
CSNK1G3	1341.499487	1842.732157	1.373636125	0.457999886	0.011160501	0.094644705
RBM14	686.747463	470.3331942	0.684870669	-0.54609652	0.011198889	0.094876567
PUS1	285.2247147	163.007317	0.571504882	-0.807162272	0.011200069	0.094876567
FBXO9	1081.429897	814.5696996	0.753233937	-0.408830092	0.011243595	0.095193318
HEBP1	686.3697842	501.9440162	0.731302612	-0.451459579	0.011271018	0.09537346
RNF167	1167.509871	865.1586139	0.74102895	-0.432398189	0.01128417	0.095432712
UBA6	6178.846462	8419.124422	1.362572201	0.446332678	0.011296699	0.095486638
LRPAP1	909.0377628	673.6880203	0.741100148	-0.432259582	0.011308932	0.095538002
POLG	703.1292454	515.6513225	0.733366342	-0.44739404	0.011359068	0.095909343
GNL2	2643.725564	3431.636609	1.298030574	0.376324365	0.011367657	0.095929674
C5orf24	1863.617617	2499.335173	1.341120169	0.423438513	0.011383059	0.096007444
FEM1B	1965.873939	2572.503083	1.30857988	0.388001994	0.011423527	0.096296426
CD44	20449.91751	26109.55443	1.276755978	0.352482814	0.011430771	0.096305179
GMPS	6143.962316	7909.037471	1.28728613	0.364332762	0.011457967	0.096481928
NFIB	2422.253139	3147.469175	1.299397295	0.377842607	0.011467034	0.096488832
CWC22	1015.282673	1416.60769	1.39528402	0.480558823	0.011471222	0.096488832
NAPEPLD	225.7863682	327.1716101	1.449031723	0.535089179	0.011502026	0.096687401
NFATC3	808.3878632	1160.720956	1.435846589	0.521901614	0.01150729	0.096687401
ABI3BP	832.325761	1610.204632	1.934584639	0.952023849	0.011578968	0.097227425
TCIM	135.900279	72.07592079	0.530358888	-0.91495915	0.01158693	0.097227425
SLC35C2	950.619341	705.5672923	0.742218533	-0.430084071	0.011590356	0.097227425
RAB34	1314.208402	902.8645375	0.687002561	-0.541612619	0.01162183	0.097393646
MAN1B1	1573.936042	1193.643087	0.758380935	-0.399005398	0.011622723	0.097393646
GATD1	692.6461194	339.522728	0.490182098	-1.028610298	0.011634632	0.097409149
SFRP1	16573.19568	21240.58944	1.281623041	0.35797199	0.011637126	0.097409149
SCN1B	125.3163669	73.5930238	0.587257879	-0.767933931	0.011661282	0.097509306
TXNDC12	53.57030509	24.26204008	0.452900913	-1.142732648	0.011666112	0.097509306
PABPC1	23063.56817	32483.8498	1.408448578	0.494106892	0.011667941	0.097509306
SEC62	5715.001774	7362.319585	1.288244497	0.365406429	0.011675064	0.097509576
NQO1	2367.783272	1813.088688	0.765732535	-0.385087537	0.011693203	0.097509576
MFSD10	154.3235655	95.11677429	0.616346402	-0.698186686	0.011693918	0.097509576
SKA2	1912.072699	2492.120616	1.303360807	0.382236518	0.011698221	0.097509576
SDSL	26.6160912	7.719740024	0.290040336	-1.785674547	0.01169939	0.097509576
SMPD1	607.2424263	425.9086192	0.701381525	-0.511728665	0.011719728	0.09753981
TSPAN4	412.7982132	202.057821	0.489483274	-1.030668532	0.011720312	0.09753981
LGALS3	342.3472391	239.3819553	0.699237289	-0.516145973	0.011721873	0.09753981
IDE	1578.787176	2066.857209	1.309142385	0.388622017	0.011747709	0.097649228
SH2D4A	1129.503473	1480.978952	1.311176979	0.39086243	0.011747853	0.097649228
WDR75	1691.835384	2240.613445	1.324368474	0.405304573	0.011753899	0.097649228
PHC2	1375.744404	1020.171937	0.741541768	-0.43140014	0.01178672	0.097815958
SIKE1	1580.339987	2069.885611	1.309772346	0.389316076	0.011791101	0.097815958
RTL8C	992.4573901	725.21884	0.730730455	-0.452588759	0.011792877	0.097815958
UNC45A	974.0366431	580.7494196	0.59622954	-0.74606024	0.011854373	0.09827351
EPHA2	1259.451485	946.2829966	0.751345334	-0.412451941	0.011883262	0.098449028
ARHGAP27	21.14103607	4.992281659	0.236141769	-2.082274845	0.011890662	0.098449028
FOXC1	343.9013372	480.1518157	1.396190604	0.481495908	0.011894576	0.098449028
KCNQ5	415.0528054	572.6970191	1.379817247	0.464477198	0.01190314	0.09845508
ARHGEF28	463.0740573	631.7274809	1.364203999	0.448059397	0.011907996	0.09845508
PSMB9	53.99902061	22.80412036	0.422306184	-1.24363872	0.01191451	0.098456489
CLNS1A	1990.474062	2601.950813	1.307201567	0.386481618	0.011925801	0.098497339
ARRDC2	204.8341715	133.145304	0.650015098	-0.621454868	0.011937354	0.098540315
TAFAZZIN	198.0219331	126.5067215	0.638852068	-0.646446194	0.011951584	0.098556657
HAGH	404.2596322	287.0074549	0.709958235	-0.494193938	0.011952035	0.098556657
IFI27L1	208.1375736	100.797593	0.484283502	-1.04607624	0.011959512	0.098560253
PICALM	6720.897341	8643.300523	1.286033707	0.362928456	0.011967469	0.098560253
YKT6	871.7726675	522.7200464	0.599605913	-0.737913484	0.011971524	0.098560253
CHML	936.0111111	1310.511068	1.400102042	0.485531977	0.011979173	0.098570932
NR1D2	1725.192255	2372.81762	1.375393156	0.459844072	0.011993613	0.09863564
TRUB2	342.8780281	238.8868265	0.696710804	-0.52136816	0.012002217	0.09863564
HAUS1	938.8462416	687.6053701	0.732394017	-0.449308089	0.012006104	0.09863564
ATF1	1024.642956	1357.248818	1.324606596	0.405563947	0.012030984	0.098787745
KIAA0930	1211.400905	908.5078353	0.749964633	-0.415105532	0.012047925	0.098874533
VEGFA	8974.273619	11449.72018	1.275838097	0.351445264	0.012064263	0.098956288
DIAPH3	2154.429689	2796.848233	1.298184966	0.376495954	0.012076461	0.098997169
TM9SF1	51.85161616	94.20233537	1.816767583	0.861373869	0.012082487	0.098997169
NAA15	2107.588683	3130.966727	1.4855682	0.571014839	0.012088384	0.098997169
ZBTB22	252.0362612	120.0456889	0.476303244	-1.070047719	0.012104239	0.099074729
CYREN	120.8518529	71.50575037	0.591681043	-0.757108423	0.012137712	0.099252979
TENT4B	547.383018	790.2217866	1.44363592	0.529706945	0.012138808	0.099252979
PPP1R16A	106.4643648	48.26568457	0.453350609	-1.141300873	0.012190291	0.099621442
ALDH2	503.4115846	290.9560998	0.577968622	-0.790936924	0.012209695	0.099727506
ANKRD12	1304.960421	2453.873542	1.880419898	0.911054852	0.012221729	0.099773285
ATAD3B	464.0794843	263.6006705	0.568007592	-0.816017882	0.01223049	0.099792314
ACER3	1797.531623	2351.858236	1.308382121	0.38778395	0.012249877	0.099832329
ACTR1B	478.2589987	280.3363788	0.586160176	-0.770633141	0.012259668	0.099832329
POR	487.0310895	348.9320937	0.716447268	-0.481067571	0.012267001	0.099832329
FAM234A	991.9457355	742.9506098	0.748983118	-0.416994894	0.012270919	0.099832329
SLC16A5	180.1256087	108.5065018	0.602393533	-0.731221813	0.01228164	0.099832329
SH3GL1	1424.767291	839.5620479	0.589262579	-0.763017445	0.012282466	0.099832329
SAP130	925.3149323	1295.813504	1.400402673	0.48584172	0.012286858	0.099832329
ZNF841	553.1528128	745.0111936	1.346845169	0.42958401	0.012302325	0.099867389
SLC12A4	845.7945529	606.2759711	0.716812338	-0.480332625	0.012304043	0.099867389
NAP1L1	12420.82641	15958.60463	1.284826316	0.361573347	0.01234181	0.100072229
SNX11	268.8901421	182.7021896	0.679467786	-0.557522941	0.012342177	0.100072229
GNPDA2	727.8263276	1082.356525	1.487108234	0.572509653	0.012355631	0.100129004
ACO2	833.1972122	616.8523673	0.740343772	-0.433732765	0.012365377	0.100155681
KMT2C	1316.611025	1718.602044	1.305322537	0.384406332	0.012393199	0.100302277
MIGA2	252.2289275	129.4600818	0.513264212	-0.962226423	0.012396402	0.100302277
DDX10	1980.819039	3152.452956	1.591489628	0.670377755	0.012419559	0.10041111
MID2	530.7524184	721.2442823	1.358909083	0.442448937	0.012422793	0.10041111
ANGPTL2	450.3580483	611.7850439	1.358441458	0.441952394	0.012469112	0.100688111
GPBP1L1	2012.5427	2604.590845	1.294179172	0.372037364	0.012474297	0.100688111
DUSP23	84.28471206	29.00675737	0.344152061	-1.538881945	0.012476528	0.100688111
PAK1IP1	729.203067	974.704502	1.336670875	0.418644279	0.012496318	0.100773071
PYGO2	931.3347965	646.2192516	0.693863532	-0.527276151	0.012500043	0.100773071
YJU2B	394.1401648	275.5916615	0.699222475	-0.516176537	0.012515255	0.100807466
ZW10	1104.93908	1456.367617	1.31805241	0.398407738	0.012518484	0.100807466
MTUS1	150.4932013	227.1109062	1.509110738	0.593698675	0.012523796	0.100807466
MAN2A2	594.0543187	430.8742113	0.725311133	-0.463328101	0.012533996	0.100837265
CYC1	731.2318032	495.4129691	0.67750468	-0.561697182	0.012556141	0.100963087
CSTF1	1459.323543	1907.507648	1.30711771	0.386389066	0.012567403	0.101001305
SCAF8	1395.331377	1927.374266	1.381302175	0.46602896	0.012621329	0.101376196
VIM	17932.13595	22940.39675	1.279289696	0.355343	0.012633907	0.101376196
SREK1	2195.06707	3367.083547	1.533931966	0.617234497	0.012633913	0.101376196
RSRC2	2783.896438	4016.428681	1.442736384	0.528807716	0.012640179	0.101376196
COX7A2L	1027.520182	685.2813636	0.6669274	-0.584398373	0.012648481	0.101390381
SPEN	2506.120651	3225.640198	1.287104911	0.364129652	0.01267091	0.101517732
PPP1R3B	613.79054	825.1619541	1.344370596	0.426930894	0.012682268	0.101547068
FAM53C	728.9198079	537.8961037	0.737935913	-0.438432567	0.012687658	0.101547068
AK1	59.99721096	28.1998538	0.470019412	-1.089207754	0.012724358	0.10178178
PGM2L1	509.5246164	693.3670345	1.360811651	0.444467398	0.012749936	0.10178178
CCNT2	1039.793456	1374.716388	1.322105252	0.402837033	0.01275137	0.10178178
ZSCAN26	358.5644307	496.150635	1.383714034	0.468545819	0.012758474	0.10178178
PLXNB3	43.32451569	16.76820198	0.387037263	-1.369455622	0.012760348	0.10178178
CSNK1D	1467.970564	1088.584298	0.741557307	-0.431369908	0.012760549	0.10178178
MACROD1	156.5181798	85.13221098	0.543912605	-0.878553234	0.012763283	0.10178178
ARID3A	143.1731352	87.11194906	0.608437811	-0.716818283	0.012774549	0.10178178
STARD3	494.6101661	354.9463497	0.717628496	-0.478690916	0.012781243	0.10178178
FAAP100	253.9795188	160.4465773	0.631730377	-0.662619147	0.012782569	0.10178178
ITPKA	38.47466922	14.97684498	0.389265074	-1.361175186	0.012807531	0.101928241
RAB11FIP5	871.5812886	603.1609194	0.692030597	-0.531092269	0.012819603	0.101965351
CAPZA1	8205.919567	10508.92112	1.280651246	0.356877647	0.012829193	0.101965351
TTC1	1066.548637	1397.810621	1.310592478	0.390219157	0.012831905	0.101965351
IER5	651.7369598	387.5683147	0.594669842	-0.749839183	0.012846649	0.102001711
CNOT7	3280.132126	4231.794607	1.290129313	0.367515679	0.012849626	0.102001711
PLK1	2000.652255	2962.683963	1.480859033	0.566434313	0.012860637	0.102017311
SYNJ1	576.1618212	850.1616601	1.475560561	0.561263134	0.012868859	0.102017311
EIF5B	5675.498752	11310.44115	1.992854135	0.994836117	0.012871312	0.102017311
PTGR1	1006.12525	751.2455475	0.746671995	-0.421453473	0.012879638	0.10203119
KLHL21	795.6144159	569.5011216	0.715800406	-0.482370734	0.012903845	0.102059078
PALS2	794.8756531	1061.693057	1.335671879	0.417565639	0.012907857	0.102059078
ZFC3H1	2622.974974	3391.306512	1.292923701	0.370637141	0.01290921	0.102059078
SLX4IP	279.2979828	393.0932459	1.407433172	0.493066422	0.012938415	0.102059078
MAP1LC3A	90.99870389	38.5878689	0.424048555	-1.237698627	0.012943009	0.102059078
S100A13	92.32057966	50.49298701	0.546931001	-0.870569257	0.012952745	0.102059078
PHAX	1044.1138	1471.549478	1.409376523	0.495057088	0.012959045	0.102059078
SRGAP2	1180.068943	1539.180848	1.304314343	0.383291605	0.012959469	0.102059078
CERCAM	1262.902918	815.6175866	0.645827621	-0.630778951	0.012960041	0.102059078
RAI14	5812.295983	7669.538703	1.319536845	0.400031635	0.012960887	0.102059078
LRP10	1494.371027	1132.993015	0.758173836	-0.399399424	0.012965514	0.102059078
SNAPIN	463.9582765	333.4926137	0.718798717	-0.476340262	0.012968651	0.102059078
AARS2	376.7159388	263.7673891	0.700175814	-0.514210867	0.013007642	0.102278692
HDHD3	113.4258865	54.48998402	0.480401659	-1.057686962	0.013017053	0.102278692
USP34	2394.934014	3091.074495	1.290672092	0.368122517	0.013022346	0.102278692
NOP10	985.1270956	453.2207238	0.4600632	-1.120096034	0.01302292	0.102278692
NT5C	52.42961497	14.62174526	0.278883323	-1.842266429	0.013036491	0.102316774
NAIF1	145.9891313	90.13532385	0.617411194	-0.695696455	0.01304517	0.102316774
LUC7L3	4838.57958	8444.460672	1.745235463	0.803421694	0.013047548	0.102316774
EFEMP1	5085.028485	6522.254274	1.28263869	0.359114831	0.013061106	0.102338676
EFS	267.9115033	180.2006332	0.672612527	-0.572152447	0.01306353	0.102338676
PARN	2330.686664	3003.494884	1.288673819	0.365887144	0.013075275	0.102379008
ZNF782	210.8604373	324.9067868	1.54086177	0.623737445	0.0130985	0.10250914
ARAP1	690.4298312	490.1356022	0.709899225	-0.494313856	0.013121404	0.102636626
MVB12A	257.6261578	164.7503219	0.639493766	-0.644997799	0.013150955	0.102815956
BEX3	1304.392616	989.309612	0.758444659	-0.39888418	0.013167877	0.102896419
SMARCA5	2356.580553	3053.041715	1.295538874	0.373552306	0.013181118	0.10294805
MAP2K7	526.2139065	353.0524845	0.670929598	-0.575766706	0.013211645	0.103134565
QPCTL	327.259257	226.9708772	0.693550671	-0.527926805	0.01322441	0.103181681
LYAR	797.063901	1275.490055	1.600235631	0.678284354	0.013230978	0.103181681
CFAP20	682.2829491	502.9876529	0.737212697	-0.439847176	0.013255381	0.103320067
CTIF	590.1205938	429.4054603	0.727657135	-0.458669269	0.013270948	0.10338948
XRCC2	1259.941465	1717.585874	1.363226722	0.447025521	0.013280658	0.103413215
RPS18	8647.671192	4263.910979	0.493070433	-1.020134351	0.01331323	0.103614851
INSYN2B	1056.920402	1474.384472	1.39498156	0.480246052	0.013329248	0.10368752
CXXC1	493.3750563	354.7687998	0.719065132	-0.475805642	0.01334773	0.103774837
NHLRC2	1034.286498	1368.524583	1.323158124	0.403985481	0.013358762	0.103774837
EAPP	476.5096948	648.1730768	1.360251604	0.44387353	0.013364658	0.103774837
ADGRF5	46.85248639	85.71321262	1.829427192	0.871392	0.013375423	0.103774837
TFPT	128.0851531	76.25046766	0.595310743	-0.748285165	0.013381332	0.103774837
JKAMP	1146.916219	1497.58624	1.305750338	0.384879077	0.013385587	0.103774837
SAMD15	35.04111822	69.25175829	1.976299896	0.982801887	0.013389439	0.103774837
AIMP1	1093.690403	1442.601904	1.319022184	0.399468829	0.013395095	0.103774837
[truncated: 12,110 more rows]
